# Supplementary material for: Brain activity regulates loose coupling between mitochondrial and cytosolic Ca2+ transients
Source: Nat Commun. 2019 Nov 21;10:5277. doi: 10.1038/s41467-019-13142-0 (PMC6872662; doi:10.1038/s41467-019-13142-0)
Supplement: Supplementary file 8 — Source Data [file 41467_2019_13142_MOESM8_ESM.xlsx]

## Sheet: Figure 1
Figure 1e
	mean	sem
dendrite	4.663	0.9769
soma	1.143	0.01825
Figure 1f
	mean	sem
dendrite	0.1999	0.04532
soma	0.01599	0.002883

## Sheet: Figure 2
Figure 2g
	dendrite				soma
	mean	sem	number of values		mean	sem	number of values
Ca-cyto	0.7271	0.1172	29		1.297	0.2834	29
Ca-mito	0.3549	0.0366	29		0.4883	0.05784	22
figure 2h
cyto	< 2s	2-4s	4-6s	6-8s	>8s
	49.0066	33.1126	9.93378	6.62252	1.3245
mito	<30s	30s-60s	>60s
	0	24.4444	75.5556
Figure 2i
	< 2s	2-4s	4-6s	6-8s	>8s
cyto	22.3684	28.2895	27.6316	18.4211	3.28947
	<30s	30s-60s	>60s
mito	0	5.40541	94.5946
Figure 2j
	dendrite				soma
	mean	sem	number of values		mean	sem	number of values
Ca-cyto	1.073	0.1091	9		0.8479	0.1898	8
Ca-mito	0.1247	0.03129	21		0.02297	0.005742	25

## Sheet: Figure 3
Figure 3 c			figure 3d			figure 3e
Cyto-Ca2+	Mito-Ca2+		Cyto-Ca2+	Mito-Ca2+		dendrite				soma
1.38313	0.473241		0.425033	0.217989		mean	sem	number of values		mean	sem	number of values
2.30209	0.108307		0.165034	0.187988		3.262	1.418	47		3.459	1.256	23
1.16481	0.350405		0.995991	0.477349
0.395822	0.103585		1.08309	0.347346
0.323021	0.237284		0.10332	0.346182
0.700493	0.185443		0.73002	0.269372
1.00242	0.123494		0.992348	0.447591
0.32093	0.117268		5.21821	0.97632
0.219165	0.155731		4.83923	0.638684
0.464316	0.158528		5.78582	1.01392
0.347103	0.185066		2.55017	0.421837
0.718963	0.400626		2.30351	0.376901
0.467806	0.401688		2.23573	0.391487
1.11427	0.209417		2.34726	1.03276
0.9256	0.161686		5.93459	1.0299
2.31701	0.270348		5.39023	1.03028
1.05035	0.20885		2.81632	0.502922
1.08891	0.328618
1.37018	0.359821
0.302231	0.330899
0.33859	0.272339
0.272762	0.281619
0.482779	0.36686

## Sheet: Figure 4
figure 4e
	mito-dendrite		cyto-dendrite		mito-soma		cyto-soma
	pre-run	run	pre-run	run	pre-run	run	pre-run	run
Number of values	18	40	39	55	21	38	44	60
Mean	0.3559	0.3776	0.6753	0.7952	0.3817	0.4595	1.151	1.8
Std. Error of Mean	0.04174	0.0279	0.08388	0.07398	0.05746	0.04954	0.198	0.2134
figure 4f
cyto				mito
	pre-run	run			pre-run	run
< 2s	49.0066	20.3209		<30s	0	0
2-4s	33.1126	47.0588		30-60s	24.4444	21.2121
4-6s	9.93378	16.5775		>60s	75.5556	78.7879
6-8s	6.62252	12.2995
>8s	1.3245	3.74332
figure 4g
cyto				mito
	pre-run	run			pre-run	run
< 2s	22.3684	8.60215		<30s	0	0
2-4s	28.2895	9.13978		30-60s	5.40541	4.47761
4-6s	27.6316	27.957		>1min	94.5946	95.5224
6-8s	18.4211	36.5591
>8s	3.28947	17.7419
figure 4h
		cyto				mito
	pre-run	running	post-run		pre-run	running	post-run
Number of values	17	10	7		26	9	11
Mean	1.308	2.28	1.548		0.07276	0.3652	0.07608
Std. Error of Mean	0.09906	0.2006	0.1307		0.02191	0.1644	0.02578
figure 4i
		cyto				mito
	pre-run	running	post-run		pre-run	running	post-run
Number of values	16	13	11		17	17	11
Mean	0.9043	2.124	1.334		0.01844	0.1349	0.01348
Std. Error of Mean	0.148014	0.310439	0.154115		0.00593438	0.0285267	0.00407976
figure 4j
	dendrite-Rest	soma-rest	dendrite-run	soma-run
Number of values	47	49	47	48
Mean	3.262	2.036	19.32	13.9
Std. Error of Mean	1.418	0.6767	3.166	2.194

## Sheet: Figure 5
figure 5b
dendrite	0 - 1	1 - 2	2 - 3	> 3	s
	65.3061	26.5306	6.12245	2.04082
figure 5c
soma	0 - 2	2 - 4	4 - 6	> 6	s
	58.9286	33.9286	5.35714	1.78571
figure 5d
	mean	N	Std. Error of Mean
-20~-15s	0.6429	56	0.1207
-15 ~ -10 s	0.7679	56	0.105
-10 ~ -5 s	0.614	57	0.09615
-5 ~ 0 s	1.737	57	0.1018
0 ~ 5 s	0.75	60	0.08104
5 ~ 10 s	0.5667	60	0.09009
10 ~ 15 s	0.6	60	0.08302
15 ~20 s	0.4915	59	0.08153
figure 5e
	mean	N	Std. Error of Mean
-20~-15s	0.7857	56	0.07942
-15 ~ -10 s	0.7321	56	0.0785
-10 ~ -5 s	0.8421	57	0.09295
-5 ~ 0 s	1.474	57	0.07957
0 ~ 5 s	0.5862	58	0.06972
5 ~ 10 s	0.7544	57	0.06754
10 ~ 15 s	0.6842	57	0.06212
15 ~20 s	0.7018	57	0.07064
figure 5f
	mean	N	Std. Error of Mean
-20~-15s	0.3019	56	0.05187
-15 ~ -10 s	0.3013	56	0.04712
-10 ~ -5 s	0.3551	57	0.05849
-5 ~ 0 s	0.8672	58	0.06904
0 ~ 5 s	0.6033	60	0.05366
5 ~ 10 s	0.3589	60	0.0519
10 ~ 15 s	0.4406	60	0.05699
15 ~20 s	0.3299	60	0.04792
figure 5g
	mean	N	Std. Error of Mean
-20~-15s	0.8485	56	0.1313
-15 ~ -10 s	0.8892	56	0.1292
-10 ~ -5 s	1.141	57	0.1801
-5 ~ 0 s	2.101	57	0.2408
0 ~ 5 s	1.886	58	0.207
5 ~ 10 s	1.613	58	0.183
10 ~ 15 s	1.727	57	0.2275
15 ~20 s	1.531	57	0.2019

## Sheet: Figure 6
	figure 6b
		Dendrite-cyto			Dendrite-cyto +KN62			Dendrite-cyto +KN93			Dendrite-cyto +KN92
		mean	sem	n	mean	sem	n	mean	sem	n	mean	sem	n
	pre-run	1.14058	0.118657	10	1.19517	0.0821304	9	1.30468	0.0511693	11	1.44801	0.10568	17
	run	2.28024	0.200582	10	2.28411	0.226632	9	2.2359	0.0863351	11	2.38216	0.194005	17
	post-run	1.54833	0.130703	7	1.54044	0.135752	9	1.38271	0.0822446	11	1.63792	0.104863	17
	figure 6c
		Soma-cyto			Soma-cyto + KN62			Soma-cyto + KN93			Soma-cyto + KN92
		mean	sem	n	mean	sem	n	mean	sem	n	mean	sem	n
	pre-run	9.04293	1.48014	16	8.84666	0.892373	10	9.20553	0.464418	10	8.95297	0.36173	12
	run	21.2412	3.10439	13	18.5037	0.954481	10	18.6327	1.26661	10	18.9518	0.713993	12
	post-run	13.5428	1.28038	9	12.6908	0.534304	10	11.871	0.848102	10	12.4117	0.691346	12
	figure 6d
		Dendrite-mito			Dendrite-mito +KN62			Dendrite-mito +KN93			Dendrite-mito +KN92
		mean	sem	n	mean	sem	n	mean	sem	n	mean	sem	n
	pre-run	0.0753483	0.0358075	14	0.0132797	0.0132797	9	0.0247878	0.0132782	13	0.0608119	0.0171035	15
	run	0.147945	0.0389465	12	0.0367745	0.0248964	13	0.0495757	0.0265564	13	0.130731	0.0182259	15
	post-run	0.0929818	0.0286098	9	0.0429571	0.0429571	9	0.0219731	0.0118234	13	0.0809566	0.0243594	15
	figure 6e
		Soma-mito			Soma-mito + KN62			Soma-mito + KN92			Soma-mito + KN93
		mean	sem	n	mean	sem	n	mean	sem	n	mean	sem	n
	pre-run	0.219753	0.0776936	17	0.0772201	0.0772201	10	0.197237	0.086571	11	0.0407299	0.0407299	11
	run	1.01322	0.208016	14	0.134506	0.0596028	10	0.88893	0.102225	11	0.182423	0.0871546	11
	post-run	0.134777	0.0407973	11	0.045045	0.045045	10	0.176047	0.0744781	11	0.0578599	0.0425772	11
	figure 6h
		ACSF			KN92			KN93			KN62
		mean	sem	n	mean	sem	n	mean	sem	n	mean	sem	n
	rest	0.695906	0.139584	20	0.582586	0.0766992	24	0.415023	0.0421545	50	0.440824	0.0891835	33
	run	0.77644	0.100585	21	0.805344	0.0960531	23	0.603493	0.0403586	55	0.55011	0.0638054	46
	figure 6i
		ACSF			KN62			KN93			KN92
		mean	sem	n	mean	sem	n	mean	sem	n	mean	sem	n
	rest	1.12708	0.116177	46	0.742807	0.104959	35	0.792763	0.106149	41	1.18372	0.113166	46
	run	1.5098	0.149369	45	1.14231	0.157177	42	1.26649	0.108061	42	1.55145	0.131647	44

## Sheet: SP Fig 2
figure 3a
	Dendrite		Soma
regular	20	regular	23
Plateaued	15	Plateaued	15
staircase	14	staircase	20
Others	2	Others	2
figure 3c
	regular	Plateaued	average of staircase
Number of values	16	12	13
Mean	0.415	0.458	0.3445
Std. Error of Mean	0.04031	0.05582	0.04766
figure 3d
	regular	Plateaued	average of staircase
Number of values	15	11	14
Mean	0.5696	0.5073	0.4805
Std. Error of Mean	0.07854	0.1091	0.04924

## Sheet: SP Fig 5
SP figure 5b
	rest			run
	mean	sem	n	mean	sem	n
cyto	2.2619	0.479012	12	7.0476	0.831931	19
mito	0.0263885	0.012006	8	0.0452375	0.0127443	8
SP figure 5c
	rest			run
	mean	sem	n	mean	sem	n
cyto	0.540029	0.0384532	22	0.63919	0.0275499	100
mito	0.218519	0.0236156	7	0.272182	0.0182373	12
SP figure 5d
	rest			run
	mean	sem	n	mean	sem	n
cyto	0.8475	0.116077	22	1.8758	0.147614	100
mito	44.07	5.21925	7	71.0958	7.44599	12
SP figure 5e
	rest	run
Number of values	27	17
Mean	5.556	17.41
Std. Error of Mean	2.669	5.575
SP figure 5f
	rest			run
cyto	0.912795	0.0453822	112	0.95092	0.0312978	256
mito	0.449809	0.0794853	5	0.741154	0.0853585	23
SP figure 5g
	rest			run
cyto	1.42177	0.278353	43	4.68891	0.503224	30
mito	0.0284921	0.0104111	15	0.0956718	0.0263394	15
SP figure 5h
	rest			run
cyto	2.2279	0.145838	112	3.21004	0.14239	256
mito	70.5324	15.8885	5	122.328	8.38044	23
SP figure 5i
	rest	run
Number of values	30	34
Mean	2.056	7.301
Std. Error of Mean	1.092	1.691

## Sheet: SP Fig 6
SP figure 6b
	non-stimulation			stimulation
	mean	sem	n	mean	sem	n
cyto	1.08764	0.148172	12	3.45485	0.365982	38
mito	0.0170608	0.00603194	9	0.142175	0.0128745	9
SP figure 6c
	non-stimulation			stimulation
	mean	sem	n	mean	sem	n
cyto	0.528886	0.0325427	17	0.63162	0.0329335	100
mito	0.202197	0.0169473	5	0.288614	0.0177878	49
SP figure 6d
	non-stimulation			stimulation
	mean	sem	n	mean	sem	n
cyto	0.963824	0.192363	17	1.5594	0.111887	100
mito	57.856	12.4102	5	70.884	3.36541	48
SP figure 6e
	non-stimulation	stimulation
Number of values	26	35
Mean	7.601	25.8
Std. Error of Mean	4.352	3.41
SP figure 6f		non-stimulation			stimulation
		mean	sem	n	mean	sem	n
	cyto	1.092	0.05881	151	1.045	0.03491	328
	mito	0.4463	0.05239	22	0.6866	0.06466	42
SP figure 6g		non-stimulation			stimulation
		mean	sem	n	mean	sem	n
	cyto	1.557	0.1937	57	3.64	0.2904	54
	mito	0.02826	0.006562	26	0.06295	0.009642	26
SP figure 6h		non-stimulation			stimulation
		mean	sem	n	mean	sem	n
	cyto	2.438	0.1379	151	3.574	0.1341	328
	mito	42.14	3.991	22	63	7.065	41
SP figure 6i
		non-stimulation	stimulation
	Number of values	58	57
	Mean	5.209	11.31
	Std. Error of Mean	1.316	1.648

## Sheet: SP Fig 7
SP fig 7a												SP Fig7d												SP Fig7g
		rest					run							rest					run							rest					run
Vehicle	Rotenone	Malonate	Oligomycin	CSA	Vehicle	Rotenone	Malonate	Oligomycin	CSA			Vehicle	Rotenone	Malonate	Oligomycin	CSA	Vehicle	Rotenone	Malonate	Oligomycin	CSA			Vehicle	Rotenone	Malonate	Oligomycin	CSA	Vehicle	Rotenone	Malonate	Oligomycin	CSA
5.95131	2.16411	7.57439	4.86925	4.32822	9.7385	8.65645	5.41028	3.7872	4.86925			0.037037	0.037037	0	0	0.045455	0.074074	0.037037	0.185185	0.079365	0.068182			9.09091	25	0	0	12.5	5.55556	0	7.14286	11.1111	22.2222
5.41028	3.24617	3.7872	3.24617	1.08206	4.32822	10.8206	6.49233	2.16411	5.41028			0.018519	0.023148	0.042735	0.022222	0	0.018519	0.046296	0.128205	0.066667	0.033333			10	16.6667	0	0	0	12.5	5	8.33333	6.66667	30
0.541028	4.86925	1.62308	1.62308	3.24617	5.41028	8.65645	7.03336	7.03336	5.95131			0.023148	0.015873	0.044444	0.022222	0	0	0.031746	0.088889	0.088889	0			0	11.1111	0	0	0	10	6.25	10	11.1111	18.1818
0.541028	3.7872	2.70514	0.541028	1.08206	5.41028	9.19748	0	9.19748	6.49233			0.031746	0.038314	0	0	0	0.063492	0.095785	0.075758	0.023148	0			0	0	0	0	0	10	5.88235	9.09091	8.33333	8.33333
1.62308	2.70514	7.03336	0.541028	4.86925	5.41028	7.57439	4.32822	8.11542	8.65645			0.057471	0.036232	0.044444	0	0.052632	0.076628	0.072464	0.066667	0.022222	0.105263			0	20	14.2857	7.69231	11.1111	10	7.14286	0	7.69231	6.25
0.541028	1.08206	6.49233	4.32822	1.08206	3.7872	8.65645	8.65645	4.32822	7.03336			0.048309	0.052083	0	0.018519	0	0.084541	0.086806	0.027778	0.018519	0.068966			0	0	12.5	0	0	33.3333	12.5	7.69231	12.5	7.69231
1.08206	1.08206	4.32822	1.08206	3.24617	7.57439	3.24617	1.08206	3.7872	10.8206			0	0.024691	0.022222	0.061728	0	0.034722	0.024691	0.044444	0.041152	0			0	0	0	25	0	0	6.25	6.66667	0	5
2.70514	4.86925	3.24617	3.24617	0.541028	10.2795	2.16411	2.16411	4.86925	7.03336			0.012346	0.033333	0.030864	0.055556	0	0.074074	0.011111	0.030864	0.037037	0.028571			0	0	0	0	0	100	16.6667	16.6667	7.14286	7.69231
0	1.62308	5.95131	0	1.08206	4.32822	3.24617	4.86925	9.7385	6.49233			0.055556	0.015873		0.018519	0	0.092593	0.063492	0	0.092593	0.027778			20	0	0	0	0	0	25	8.33333	5.55556	8.33333
0	3.7872	1.08206	0	3.24617	3.7872	8.65645	6.49233	8.11542	9.7385			0.015873	0.031746		0.019841	0	0.063492	0.095238	0	0.079365	0.03125			11.1111	14.2857	0	0	16.6667	0	16.6667	7.69231	7.69231	5.55556
0	2.16411	0	1.08206	2.16411	2.70514	4.32822	4.32822	8.11542	9.7385			0.063492	0.011574		0.022222	0	0.079365	0.023148	0	0	0.085714			0	25	0	0	0	7.14286	6.25	0	5.55556	7.69231
2.70514	5.95131	0	1.08206	2.16411	8.11542	8.11542	8.65645	2.70514	9.19748			0	0.035461		0.046296	0	0.037037	0.035461		0.046296	0.064516			0	0	16.6667	0	20	5.26316	12.5	0	0	0
4.86925	1.08206	0	3.24617	3.7872	9.19748	3.7872	5.95131		9.7385			0.045045	0.030864		0.044444	0.037037	0.09009	0.092593		0.066667	0.037037			0	0	0	0	0	12.5	0	25	0	7.14286
2.16411	3.7872	0	4.32822	0.541028	7.03336	1.62308	2.16411		9.19748			0.064103	0.035842		0.046296	0.026316	0.064103	0.107527		0.046296	0.052632			0	0	0	0	0	14.2857	6.66667	11.1111	12.5	5.55556
1.62308	1.62308	3.24617	1.08206	0	5.41028	3.7872	4.86925		7.03336			0.018519	0		0		0.018519	0.055556		0				10	0	0	0	0	0	14.2857	5.88235	6.66667	5.88235
1.08206	2.70514	1.08206	0	3.24617	5.41028	10.8206	6.49233		3.7872			0	0.05291				0.041667	0.092593						0	20	0	0	0	100	33.3333	7.69231	0	5.55556
2.70514	7.03336	2.16411		2.16411	2.70514	11.3616	5.41028		1.08206			0.069444					0.046296							0	6.66667	25	11.1111	0	0	0	5.55556	10	5.88235
0	3.24617	1.08206		3.7872	3.7872	10.8206	7.57439		3.7872			0.022222					0.044444							0	16.6667	0	11.1111	0	6.66667	0	0	12.5	7.69231
0	2.70514	1.62308		5.41028	2.16411	7.03336	5.95131		10.8206			0					0.074074							0	0	0	0	0	5.88235	0	12.5	8.33333	14.2857
5.41028	1.62308	3.24617		3.7872	7.03336	6.49233	3.7872					0					0.018519							0	0	0	0	14.2857	15.3846	0	12.5	9.09091	50
1.08206	0.541028	1.62308			9.19748	4.86925	7.57439					0.019157					0.038314							0	0	0	14.2857	10	20	5	7.14286	8.33333	14.2857
3.7872	0.541028	5.41028			8.11542	1.08206	7.57439					0.027778					0.055556							0	0	0	9.09091	0	10	4.7619	0	15.3846	5
1.08206	1.08206	3.7872			4.32822	6.49233	9.7385					0.017361					0							8.33333	0	0	0	0	20	5	7.14286	9.09091	0
2.16411	2.16411	6.49233			3.7872	7.57439	7.03336					0					0.185185							9.09091	0	0	9.09091	0	33.3333	15.3846	5.26316	8.33333	0
5.41028	0	3.24617			4.86925	1.62308	4.32822					0.061728					0.092593							11.1111	22.2222	5.88235	20	0	0	8.33333	6.25	7.14286	0
1.62308	4.86925	6.49233			9.7385	5.95131	7.57439					0					0.037037							16.6667	0	12.5	20	0	0	0	0	25	0
4.86925	3.7872	1.08206			8.11542	5.95131	5.95131					0.083333					0.166667							0	14.2857	0	0	0	0	14.2857	0	5.88235	0
3.24617	3.7872	0.541028			8.11542	9.19748	11.3616					0.055556					0.111111							0	8.33333	0	0	0	5.88235	0	0	5.88235	0
1.62308	6.49233	0.541028			2.70514	10.2795	4.86925					0.069444					0.138889							12.5	0	33.3333	0	0	6.66667	0	9.09091	6.66667	0
0.541028	2.70514	3.7872			7.03336	7.57439	5.41028					0.044444					0.111111							0	0	0	0		12.5	8.33333	12.5	7.14286	0
0.541028	1.62308	2.16411			7.57439	8.11542						0.046296					0.069444							16.6667	0	0	0		0	7.14286	10	0	0
4.32822	2.70514	1.62308			8.65645	9.19748						0.022222					0.044444							0	0	0	14.2857		6.66667	0	6.66667	7.14286	0
1.08206	3.24617	2.16411			7.57439	3.24617						0					0.047619							0	0	0	0		12.5	12.5	11.1111	5.55556	0
3.24617	1.08206	7.03336			8.11542	1.62308						0.025253					0.050505							0	0	0	0		10	7.14286	11.1111	8.33333	0
0	3.24617	2.70514			5.95131	9.19748						0					0.055556							0	0	0	0		14.2857	9.09091	12.5	6.66667	0
0	1.62308	1.08206			6.49233	7.57439						0.047619					0.095238							7.14286	20	0	0		100	9.09091	0	8.33333	0
1.08206	6.49233	0.541028			8.65645	8.11542						0.037037					0.037037							0	16.6667	0	50		14.2857	5.88235	12.5	10	0
1.08206	4.86925	0.541028			7.03336	8.65645						0.018519					0.037037							20	0	0	0		11.1111	5.26316	14.2857	7.14286	0
3.24617	1.08206	0			3.7872	6.49233						0.013889					0.069444							0	50	0	10		5.55556	7.14286	16.6667	0	0
4.32822	2.70514	0			5.41028	8.11542						0.018519					0.037037							0	0		14.2857		6.66667	11.7647	0	6.66667	0
1.08206	3.24617	1.08206			6.49233	8.65645						0.018519					0.055556							16.6667	14.2857		20		6.66667	0	0	7.14286
0	1.62308	2.16411			7.03336	7.57439						0.018519					0.037037							0	20		14.2857		6.66667	0	0	6.25
1.62308	1.08206	0.541028			0	7.57439						0.064103					0.064103							0	25		14.2857		0	11.7647	0	9.09091
1.08206	1.62308				4.32822	7.03336						0.038314					0.076628							7.14286	0		25		20	0	0	8.33333
2.70514	3.7872				8.65645	9.19748						0.034722					0.086806							14.2857	0		0		8.33333	0	0	0
3.24617	1.62308				1.08206	6.49233						0.018519					0.074074							0	0		20		7.69231	16.6667	0	6.25
2.16411	2.16411				2.16411	3.7872						0.013889					0.027778							0	25		0		0	0	0	0
2.70514	2.16411				4.86925	9.7385						0					0.02924							7.69231	0		10		12.5	5.88235		5.55556
2.16411	1.62308				6.49233	10.2795						0					0.083333							8.33333	0		16.6667		6.25	7.14286		7.69231
3.7872	1.62308				4.32822	1.62308						0					0.098039							12.5	0		0		0	6.66667		7.14286
0.541028	2.16411				8.65645	5.41028						0.079365					0.079365							0	0		0		25	6.25		14.2857
1.08206	0.541028				5.95131	8.11542						0.048309					0.096618							0	0		0		11.1111	8.33333		0
7.57439	2.16411				2.16411	8.11542																		9.09091	0		0		50	6.66667		0
3.7872	1.62308				4.86925	3.24617																		0	0		0		0	6.25		0
1.62308	2.70514				6.49233	2.16411																		0	0				0	7.14286		0
2.70514	2.16411				5.41028	7.57439						SP Fig7e												0	16.6667				8.33333	7.14286		0
7.03336	2.16411				7.57439	3.24617								rest					run					0	16.6667				12.5	7.69231
6.49233	1.08206				5.95131	7.57439						Vehicle	Rotenone	Malonate	Oligomycin	CSA	Vehicle	Rotenone	Malonate	Oligomycin	CSA			16.6667	25				6.25	0
4.32822	3.24617				3.7872	1.62308						0.786036	1.23829	0.494208	2.72991	0.609542	2.90147	1.07027	0.508626	1.57843	1.32729			0	0				9.09091	0
3.24617	3.24617				7.57439	9.7385						0.775828	0.842688	0.415764	1.29401	0.55272	2.16624	1.55569	0.624556	2.01359	1.34186			0	0				0	0
5.95131	8.11542				7.57439	8.65645						1.86677	0.79844	1.30648	0.701034	0.499302	0.950286	3.32952	1.16848	0.933556	0.78979			0	0				0	8.33333
1.08206	2.16411				9.7385	7.03336						3.33168	0.749472	0.401186	2.20887	0.411474	4.50339	3.14223	0.700368	2.16088	0.641852			0	0				0	14.2857
0	4.86925				7.03336	10.8206						1.35405	2.93022	0.974414	2.64161	0.986574	2.43821	4.06047	0.819168	0.93013	1.65429			0	6.66667				11.1111	0
0	3.7872				4.32822	3.7872						2.86953	1.02567	0.6992	0.476178	0.601004	1.343	4.68511	1.41102	1.81297	2.62622			0	0				8.33333	5.26316
0	2.70514				7.57439	3.7872						1.14612	0.66243	2.20221	0.782646	0.47506	3.94178	2.56526	0.514796	0.922726	1.88924			10	0				10	0
0	1.08206				5.95131	7.57439						2.15715	1.33256	0.902104	2.4325	1.77268	3.66462	2.00465	0.840086	1.26874	0.933446			14.2857	0				7.14286	10
3.24617	3.24617				11.3616	9.7385						2.72991	0.882154	0.960698	0.406826	0.823324	3.32978	1.00868	1.02942	1.49415	0.655114			16.6667	25				12.5	6.66667
1.08206	3.7872				4.86925	3.7872						1.29401	3.98557	1.04663		0.401326	2.39746	2.08701	0.478816	1.98359	3.77937			0	11.1111				9.09091	6.66667
2.16411	1.62308				5.41028	5.95131						0.701034	0.467052	0.729394			1.78778	1.86456	0.324752	2.08246	0.621502			8.33333	14.2857				0	16.6667
1.08206	6.49233					3.24617						2.20887	1.22605	0.759838			2.04315	2.9373	1.11297	1.73757	2.1742			0	20				0	0
1.62308	0.541028					3.7872						2.64161	1.02267	0.620684			2.9697	2.80488	0.527092	1.02665	2.17144			0	14.2857				14.2857	7.14286
3.24617	1.08206					4.86925						0.476178	0.527658	0.811778			1.60306	2.41611	1.16295		1.82844			0	0				7.14286	16.6667
1.62308	0					1.62308						0.782646	1.93026	0.995242			1.37912	1.86256	2.04407		2.67089			14.2857	0				7.14286	7.14286
5.41028	0					1.08206						2.4325	2.14703	1.79613			1.38465	2.25074	0.486786		1.80386			0	0				33.3333	0
3.7872	0					0.541028						0.406826	2.5505	1.76254			1.57843	0.98277	0.64811		1.36054			0	8.33333				5.55556	0
6.49233	0					3.7872						0.559326	0.527876	0.983682			2.01359	2.02575	0.987228		0.596704			25	0				7.69231	33.3333
3.24617	0					5.95131						0.550664	0.738542	0.603986			0.933556	1.53056	1.77045		0.606566			7.69231	0				12.5	6.25
6.49233	3.24617					4.32822						1.82378	0.89315				2.16088	2.72159	1.11572		2.7139			0	0				7.14286	7.69231
1.08206	1.62308					4.32822						0.556114	4.13929				0.93013	1.86826	0.803348		0.908076			0	0				9.09091	5
0.541028	1.08206					3.24617						0.705738	0.547958				1.81297	2.36529	0.8031					0	0				12.5	14.2857
0.541028	0.541028					3.7872						0.67087	0.58332				0.922726	4.72656	1.53041					0	0				11.1111	0
3.7872	1.62308					7.03336						0.666636	0.770592				1.26874	2.04353	1.30744					0	16.6667				10	7.14286
2.16411	3.7872					1.62308						0.494208	1.17543				1.49415	0.82542	3.49521					0	33.3333				4.7619	5.55556
1.62308	3.7872					3.24617						0.415764	0.614972				1.98359	1.49628	2.62273					0	0				11.1111	0
2.16411	2.16411					7.03336						1.30648	2.02845				2.08246	0.70756						25	0				10	9.09091
7.03336	0.541028					7.57439						0.401186	2.45997				1.73757	0.734626						0	0				7.69231	16.6667
2.70514	1.62308					5.95131						0.974414	0.690734				1.02665	1.14364						33.3333	0				7.14286	14.2857
1.08206	2.70514											0.6992	1.24889				1.46635	1.17604						0	0				6.25	11.1111
0.541028	1.62308											2.20221	0.486056				2.37611	1.86884						0	0				0	0
0.541028	0.541028											0.902104	1.29713				1.80332	2.85118						0	0				7.14286	0
0	1.08206											0.960698	0.482136				1.35096	0.520538						20	0				6.66667	0
0	3.24617											1.04663	1.21873				1.12525	2.09793						16.6667	0				0	0
1.08206	6.49233											0.729394	0.503544				0.786276	1.63579						25	0				8.33333	11.1111
2.16411	4.32822											0.759838	0.431308				1.28999	1.51845						20	0				6.25	0
0.541028	2.16411											0.620684	1.46402				0.508626	1.36948						50	0				7.69231	14.2857
	2.70514											0.811778	0.846078				0.624556	3.22482						14.2857	16.6667				7.69231	9.09091
	0.541028											0.995242					1.16848	3.9129						0	8.33333					0
	1.62308											1.79613					0.700368	1.60129						0	12.5					12.5
												1.76254					0.819168	2.9214						0	0					0
												0.983682					1.41102	2.09688						0	0					0
SP fig7b												0.603986					0.514796	1.68682							0					0
		rest					run										0.840086	1.50925							0					14.2857
Vehicle	Rotenone	Malonate	Oligomycin	CSA	Vehicle	Rotenone	Malonate	Oligomycin	CSA								1.02942	1.57574							0					7.69231
3.85687	0.485252	1.5455	0.41838	0.972454	2.94196	2.53904	0.640408	0.514946	3.05343								0.478816	2.12602							0					33.3333
2.49997	1.67622	0.734308	1.22686	0.493572	4.72473	2.46976	0.827766	5.08037	1.72291								0.324752	1.13741												16.6667
3.15921	0.726734	1.72236	1.40995	2.49309	2.37401	2.46021	0.598688	0.420406	2.24345								1.11297	1.20425												7.69231
1.36322	0.58397	0.481708	1.41013	2.78324	4.03187	2.02425	0.663102	0.695712	1.31014								0.527092	2.18314												7.14286
1.38206	1.10827	0.937898	3.1052	2.47779	2.12471	1.75759	0.467108	1.06681	1.49241								1.16295	0.874102												9.09091
4.38094	1.03142	2.87409	2.71507	1.31506	4.08034	1.82851	1.25415	0.406936	2.76925								2.04407	1.76339
1.75134	1.3704	2.38218	2.86078	0.751452	2.13955	1.09849	1.28845	4.5815	4.34248								0.486786	3.66181
1.93846	1.32821	2.9912	2.41742	0.525104	2.16449	0.783974	0.629008	0.474662	4.65325								0.64811	3.30203
2.24111	0.94402	2.06673	2.70421	3.09451	4.10837	0.84228	0.767202	1.36199	1.31362								0.987228	0.809034
1.29339	1.72855	2.62673	1.42939	0.576838	3.65578	1.14688	0.57737	0.791432	1.8854								1.77045	2.79361
0.943288	0.718136	2.33346	0.57013	1.48446	3.57469	1.05215	3.47264	0.514902	0.503046								1.11572	0.509578
1.77688	0.543606	2.91294	0.579096	0.816906	2.36492	1.14281	3.99101	0.754658	1.42218								0.803348	0.720398
0.700748	4.17302	3.3345	0.601982	0.48551	4.06054	0.955234	4.06491	0.549402	1.23487								0.8031	0.949218
2.22947	3.91881	2.37851	2.16975	0.510932	4.22799	1.03463	4.44607	0.74595	2.50198								1.53041	2.95332
2.43445	1.32143	0.90365	2.49152	0.47857	3.23735	1.26801	4.52336	0.423698	1.62415								1.30744	0.683102
1.6483	1.12794	1.20528	1.5338	5.31985	3.47483	1.00982	3.65488	2.2726	0.958324								3.49521	2.08681
0.437794	4.07775	0.489498	0.4227	0.490626	3.61659	2.78532	2.61703	2.78338	2.39374								2.62273	2.28745
0.989804	0.73109	0.969516	0.650918	0.692654	3.59813	0.868228	2.89029	2.61128	2.51412									0.91138
1.72898	2.24788	1.13723	0.68721	1.08324	0.844804	0.931354	2.12139	2.78751	2.80196									0.917938
0.546784	3.28127	0.865896	1.07609	2.15554	1.39775	1.02703	3.83148	2.45464	1.89576									1.4698
1.69896	2.71925	0.771482	0.631386	2.55268	0.428082	1.07342	2.80175	2.55579	0.430166									1.66599
1.45411	0.46956	2.56614	4.58123	1.25403	0.948516	2.24742	3.22522	2.40358	0.471804									1.73484
0.606188	2.19524	3.26671	3.04555	0.589538	0.487828	1.41859	0.65706	1.73569	1.29999									0.72637
0.602692	0.706926	2.08967	0.564734	0.708184	0.735754	0.727908	0.458788	2.3261	0.766948									3.00755
0.735964	1.5097	0.811394	2.72788	1.78055	0.45691	2.62872	0.749862	1.89427	0.678302									1.1346
0.700796	0.63058	1.69785	0.425014	0.7238	1.0819	4.30242	1.03543	1.98747	4.95491									0.412038
0.42568	0.6828	1.33914	2.33723	0.676112	0.443614	2.16627	1.23293	2.40108	5.99053									0.46356
0.47851	2.01184	0.571552	3.25814	0.4611	1.51498	2.55791	0.691472	2.14048	6.87534									0.622422
0.661298	4.5654	0.788784	0.406226	0.61757	0.666664	3.87493	1.43041	1.89098	5.88674									0.960094
3.03389	0.430956	1.70292	0.47576	1.81361	0.86227	4.48121	1.80733	1.85769	2.08131									3.84951
0.447942	0.52839	1.30173	0.44384	2.93536	0.404638	3.57483	2.26625	1.99669	0.700546									0.689574
0.417972	0.801394	1.38694	0.413834	1.56195	0.85156	2.07982	1.79635	2.08603	2.0185									1.20895
0.443626	0.940584	1.13162	0.982662	3.56637	3.98191	2.69772	1.80528	0.886088	0.655									2.44954
0.576706	0.419922	1.45786	0.777022	0.574382	0.869784	4.16172	1.67881	0.456676	0.410734									0.316719
1.17386	0.690054	0.894358	0.897502	0.463138	1.45084	2.51102	1.53035	0.4963	0.519854									0.793931
0.545252	0.737156	1.42636	0.503178	0.597846	2.95234	1.83046	1.90617	1.17558	6.45553									0.600839
0.48366	0.584602	0.962252	5.53394	0.42503	0.600648	0.58134	1.53797	1.2674	1.76085									1.03376
0.646936	2.32339	1.20606	3.45107	2.21861	0.550364	0.842754	1.76148	1.24083	6.8937									0.634628
0.650256	0.457924	1.92236	1.51374	0.515862	3.96305	0.659534	1.83792	1.46534	0.455114
3.29685	0.76246	0.62219	1.11126	0.532142	0.953432	1.00786	1.41181	1.43323	0.51092
1.82197	0.546372	1.13173	1.03646	1.48439	1.89027	0.710994	1.68765	2.45861	1.63343			SP Fig7f
2.53315	0.630874	1.92344	1.74209	1.94309	2.51205	1.65341	1.68868	3.14264	6.66862					rest					run
3.27128	0.793298	0.406194	1.88659	1.23526	3.05452	4.16535	1.72502	1.82673	5.20669			Vehicle	Rotenone	Malonate	Oligomycin	CSA	Vehicle	Rotenone	Malonate	Oligomycin	CSA
1.89437	0.76856	1.78028	2.82025	1.04921	3.66661	3.73853	1.76969	4.89403	3.84453			69.867	94.265	51.014	112.009	82.066	164.132	68.758	34.379	51.014	76.521
1.43349	0.476612	1.68691	0.575244	0.408422	3.34019	3.4525	2.18748	5.01838	5.36605			78.739	109.791	42.142	66.54	34.379	59.886	51.014	88.72	109.791	106.464
2.12649	0.438688	1.00447	0.636006	2.95118	3.6862	2.34193	2.03194	5.05382	4.12794			118.663	29.943	109.791	27.725	25.507	57.668	31.052	53.232	27.725	70.976
0.593508	0.415182	1.79853	0.855534	0.823184	0.445352	1.31361	2.07288	3.57549	5.55487			173.004	31.052	38.815	116.445	24.398	138.625	83.175	84.284	104.246	53.232
0.610888	0.498034	1.85754	0.751662	0.488116	0.483272	3.36657	1.85142	2.14309	4.73965			60.995	29.943	117.554	113.118	60.995	57.668	43.251	197.402	41.033	188.53
0.448186	1.14141	1.41866	1.13005	0.4603	3.06717	5.20035	2.3186	3.09551	5.19365			109.791	31.052	67.649	58.777	42.142	70.976	138.625	99.81	159.696	214.037
0.596764	0.540688	2.05807	1.92311	0.772986	0.449256	4.12219	1.88301	3.86201	4.42519			90.938	26.616	138.625	47.687	26.616	60.995	51.014	46.578	51.014	139.734
0.52013	0.44645	1.02226	0.530742	0.616678	0.419368	2.86134	1.9836	4.18688	4.51973			112.009	54.341	66.54	70.976	154.151	133.08	43.251	84.284	106.464	107.573
0.52135	0.521454	2.255	0.405558	0.612014	0.412924	3.83481	2.08393	2.14818	5.18045			112.009	22.18	55.45	33.27	134.189	155.26	60.995	127.535	86.502	83.175
0.787652	1.73245	2.16165	0.408948	1.95458	4.28562	3.22434	1.70873	2.75834	2.8511			66.54	58.777	62.104		56.559	59.886	76.521	74.303	48.796	185.203
0.410606	2.1841	1.67086	1.04017	0.409458	1.62487	3.13229	1.28432	3.09981	4.10831			27.725	32.161	33.27			117.554	85.393	66.54	153.042	97.592
0.67602	0.761292	1.27658	0.552852	1.66543	3.62844	2.83962	1.61194	4.44246	5.62823			116.445	36.597	57.668			65.431	26.616	148.606	113.118	151.933
0.669546	3.99065	0.943276	1.13702	0.505774	2.48568	4.30413	1.26842	3.33921	5.26654			113.118	55.45	31.052			94.265	82.066	110.9	133.08	199.62
1.19656	1.48447	1.91767		0.55953	0.787196	4.05592	1.62655	1.56362	2.70021			58.777	48.796	73.194			43.251	34.379	89.829		133.08
0.90031	2.42806	0.529102		1.50425	1.4681	3.57846	1.22523	0.606338	3.41535			47.687	35.488	77.63			53.232	13.308	97.592		171.895
1.04821	2.63658	1.80521		1.92633	0.47096	4.78393	1.69097	0.568182	4.18694			70.976	66.54	88.72			46.578	38.815	13.308		150.824
0.464412	0.929054	1.28008		0.437896	0.925146	4.92458	0.433376	0.883194	4.49982			33.27	54.341	87.611			51.014	23.289	19.962		164.132
0.70399	0.680492	1.87603		1.08482	2.13589	4.03237	0.407184	0.842766	5.46553			45.469	24.398	56.559			109.791	46.578	129.753		109.791
0.533412	0.748548	1.78273		0.485752	1.29704	3.5686	1.3586	0.471308	5.59623			63.213	55.45	55.45			27.725	29.943	83.175		89.829
0.615608	1.66095	0.700316		1.43689	0.67517	2.30762	0.41838	0.472052	5.13482			92.047	110.9				104.246	83.175	39.924		108.682
1.40322	1.48256	0.51609		2.18389	1.20356	3.72785	1.95369	0.420132	6.00497			68.758	69.867				41.033	19.962	103.137		176.331
1.68612	1.26997	0.703704		1.33251	2.40713	3.92045	0.62972	1.53415	4.60196			53.232	22.18				159.696	108.682	136.407
0.866752	0.730492	0.747324		1.88766	2.1984	2.90944	0.905068	1.68673	5.08522			38.815	15.526				51.014	168.568	103.137
1.90594	0.913978	0.440804		2.27454	2.73563	3.38584	0.5778	1.63036	4.0992			45.469	14.417				106.464	121.99	78.739
0.892032	1.10924	0.73429		1.50409	2.91639	3.41441	0.717424	1.72748	4.10768			51.014	49.905				86.502	27.725	208.492
2.17788	0.828996	0.68451		0.492092	2.55239	3.49313	2.43769	1.35854	1.30681			42.142	44.36				48.796	26.616	136.407
1.76059	1.01063	0.90951		0.471192	2.81054	2.86815	1.5276	0.666106	1.30169			109.791	54.341				153.042	48.796
1.47641	0.40041	0.91931		0.898876	2.58202	2.43499	0.58256	1.1833	0.869464			38.815	90.938				113.118	27.725
0.772412	0.848288	0.601506		1.51913	2.53596	1.70039	2.87497	0.45297	4.1712			117.554	106.464				133.08	39.924
0.807278	1.53323	0.815938		1.25443	2.24387	0.737088	0.539482	0.48857	3.48935			67.649	89.829				102.028	52.123
0.434482	0.480634	2.02612		0.697496	2.24144	0.570284	0.7967	0.82923	1.87821			138.625	35.488				129.753	77.63
0.444626	0.65925	2.09263		0.619438	2.25562	0.567076	1.38617	3.23469	2.77854			66.54	79.848				115.336	138.625
0.400346	0.668152	1.80852		1.0041	1.36812	1.5262	2.00363	4.09495	3.73931			55.45	75.412				100.919	29.943
0.453508	0.46864	1.86448		1.15155	1.62625	1.20292	0.528594	1.7727	2.45381			62.104	151.933				75.412	86.502
0.431536	0.40186	1.11197		1.91659	0.673744	1.5469	1.1837	0.548782	3.989			33.27	26.616				65.431	116.445
1.47968	0.529038	0.802124		0.686836	1.04354	2.36297	0.441108	0.496344	2.91304			57.668	98.701				119.772	68.758
0.42408	0.444362	1.21219		1.83013	0.426694	0.86323	0.554058	1.81332	3.51572			31.052	56.559				34.379	48.796
0.65261	0.437288	1.40782		1.36261	0.609776	1.59215	2.29002	0.979394	5.05723			73.194	53.232				88.72	64.322
0.504606	0.495624	1.09207		0.438316	0.463996	1.19009	1.61463	3.38592	5.26434			77.63					53.232	108.682
0.498496	0.603572	0.55509		2.28686	0.423748	2.68348	1.22749	4.95566	4.31359			88.72					84.284	39.924
0.52312	2.78538	0.873016		2.80661	0.502734	0.9899	1.56912	3.00724	2.87168			87.611					197.402	97.592
0.59038	0.41801	1.33853		0.528122	1.30521	2.79105	1.62807	2.49305	3.61281			56.559					99.81	78.739
0.926824	0.502636	1.37377		0.490458	1.498	1.33598	1.68209	3.95364	4.60745			55.45					46.578	36.597
0.5491	2.45702	0.679094		0.59589	0.613194	0.58019	0.958886	1.60933	3.02955								84.284	58.777
0.852068	1.28706	0.413692		0.55574	1.20297	2.21949	0.471926	0.883014	2.9644								127.535	94.265
0.93338	0.590796	0.405738		1.52294	0.856252	2.73806	1.49738	2.54477	4.56359								74.303	69.867
0.631636	0.40088	1.40573		0.410134	0.765074	3.50311	0.459818	3.00219	2.96339								66.54	16.635
1.56987	2.09236	0.716382		2.17231	0.636164	3.39283	0.65104	1.04951	2.18766								148.606	31.052
1.9551	2.94014	1.10614		2.61663	1.07645	1.04761	1.41584	0.573542	2.64546								110.9	31.052
0.47039	0.884022	0.895286		0.705842	0.407532	1.91723	2.27234	0.903626	5.4969								89.829	57.668
1.14077	1.50822	0.52502		0.932576	0.543568	0.995166	2.11279	0.815254	3.49783								97.592	60.995
0.612242	1.19778	0.58614		1.10403	1.0399	1.16596	2.67535	2.54002	3.66003								13.308	129.753
0.78507	2.05928	0.403982			0.42931	3.86239	2.06135	1.37281	4.59381								19.962	65.431
0.744158	0.676384	0.502028			0.623974	3.3625	2.52618	0.495196	5.35837								129.753	85.393
0.41838	2.22282	0.954702			0.435722	2.42629	2.2615	1.51145	3.50385								83.175	56.559
1.22686	1.12227	0.485236			0.537354	3.16954	2.67351	0.547068	3.97243								39.924	27.725
1.40995	1.84436	0.789048			0.520494	0.480856	2.83159	0.73341	3.81328								103.137	78.739
1.41013	1.50829	0.472426			0.696012	0.448466	3.07007	0.528368	3.81159								136.407	54.341
3.1052	4.05867	0.574232			0.980026	1.64897	2.25841	0.584336	0.569944								103.137	62.104
2.71507	2.79301	0.59921			0.568368	0.930602	2.07027	0.47561	1.62391								78.739	17.744
2.86078	1.78231	0.624746			0.741746	1.56602	2.03479	0.857042	2.86524								208.492	126.426
2.41742	1.79468	3.67609			0.530558	0.423038	2.01122	0.505278	4.14836								136.407	159.696
2.70421	1.50043	1.89454			1.47307	2.1165	2.75067	1.02924	5.16193									128.644
1.42939	0.747234	1.4059			1.27267	2.94826	2.31303	1.11207	4.52384									74.303
0.57013	1.47215	0.463978			1.55562	2.46725	2.17076	1.17438	2.97081									84.284
0.579096	2.44738	0.86984			1.46402	1.84708	1.76813	0.454274	3.02474									124.208
0.601982	0.767032	1.96183			2.02871	0.867402	1.86885	1.23852	2.13048									134.189
2.16975	1.96575	1.70423			0.702526	0.646986	0.633612	2.11042	2.3854									87.611
2.49152	0.558994	2.11728			0.71869	1.00805	0.79028	1.77545	0.795996									140.843
1.5338	1.90429	1.84187			0.637278	0.422788	0.85376	1.17963	0.851596									126.426
0.4227	0.537744	0.547302			1.07965	0.440338	0.926258	0.410404	2.64543									35.488
0.650918	1.26559	0.422884			1.70801	0.86076	0.427828	0.489262	3.27965									39.924
0.68721	2.15897	2.04909			1.31605	3.61211	0.767868	0.473628	3.47804									104.246
1.07609	0.783186	1.77033			1.1256	2.77675	0.947262	0.826024	2.21545									58.777
0.631386	0.537348	2.06119			0.432764	1.18628	0.677852	0.429152	0.44308									110.9
4.58123	1.74466	1.2623			3.00923	1.41829	0.841258	0.500386	0.873508									46.578
3.04555	0.523062	1.08666			3.00043	2.32457	0.995938	2.54562	3.84681									115.336
0.564734	0.751452	1.1656			2.08051	4.02291	0.432458	2.52741	4.80561									206.274
2.72788	1.10072	3.39268			2.16617	0.585858	3.16271	2.77155	4.43062									36.597
0.425014	0.497116	1.59542			1.83141	0.49277	0.503334	2.06883	3.64297									188.53
2.33723	1.12621	2.50811			2.55275	0.528254	1.85812	2.49932	4.20641									105.355
3.25814	4.43982	0.642912			1.49303	3.03127	0.591666	0.411158	4.11051									136.407
0.406226	0.550538	2.62576			1.61136	3.66852	1.36638	0.629758	3.82215									115.336
0.47576	1.15576	1.93324			2.88572	1.63766	1.26543	1.4222	5.17971
0.44384	4.40946	1.76116			1.64773	0.51087	3.50968	0.461776	5.27548
0.413834	4.01985	0.5361			1.92894	0.41582	3.70537	0.454788	3.48387
0.982662	2.82184	1.24918			1.14604	2.0318	2.84003	0.419756	3.58092
0.777022	4.05727	1.23653			1.11732	2.80545	2.23015	0.513522	3.52483
0.897502	0.453742	2.44273			1.5438	2.86897	3.50772	0.502138	5.39237
0.503178	2.35518	2.87976			0.71453	0.437124	1.2036	1.28031	5.89277
5.53394	2.60162	2.199			2.68507	0.548384	3.84861		2.28902
3.45107	1.16031	0.760638			2.14851	0.469992	1.65553		0.841946
1.51374	0.785852	1.07803			2.06352	0.462234	3.398		1.41647
1.11126	1.23941	0.831984			2.02414	1.71031	3.85643		1.04852
1.03646	1.73469	0.56601			2.39431	0.634506	1.49026		2.57628
1.74209	0.974996	0.415254			1.67515	2.09809	1.08504		2.43308
1.88659	0.403124	0.885984			2.20779	1.62428	1.59679		0.430054
2.82025	0.532392	0.49045			1.81778	1.18964	0.987088		2.87192
0.575244	0.605402	1.44887			1.70578	0.597218	1.30112		2.35565
0.636006	2.51694	0.606326			0.564602	0.537122	0.492192		2.9948
0.855534	1.1783	1.28752			0.582096	0.656924	0.485756		1.85516
0.751662	0.54211	0.708988			0.947264	1.28763	0.507528		2.95357
1.13005	1.56462	0.973806			0.47892	0.51923	0.682492		1.83517
1.92311	1.8414	2.70993			1.34938	4.20076	2.70979		2.58408
0.530742	2.78777	2.46923			1.88254	2.59065	0.89768		4.19756
0.405558	0.990926	2.66097			0.451102	2.11828	1.32813		4.39042
0.408948	0.654644	1.47227			3.7638	1.37453	0.6583		3.673
1.04017	0.556994	1.4597			0.538146	0.86359	1.38845		2.89829
0.552852	0.437258	0.875538			1.00358	0.500038	0.561206		4.8229
1.13702	2.33023	1.49849			2.52427	0.420666	2.74535		2.68965
2.26011	1.2761	2.47116			0.406694	1.80662	1.00595		2.91496
0.640748	2.35803	2.47124			2.12635	0.467108	1.5678		3.97114
2.61005	1.20813	1.66089			0.710154	2.9351	2.12799		5.03502
0.422834	1.64405	0.486932			0.679094	1.24849	0.426534		4.4833
0.573292	0.933256	0.56952			0.995416	2.08201	2.10272		2.41251
0.445822	0.868082	0.60431			3.09514	0.58448	3.16438		3.10906
1.58369	0.993358	0.607796			3.562	0.428458	0.43769		2.76675
0.902426	0.763096	1.55312			3.0151	0.650304	3.30622		2.17248
2.68597	3.36139	0.78686			0.847832	0.452326	1.0652		2.24146
1.76769	2.56432	0.432638			2.5065	0.538592	1.18739		2.94412
4.71346	0.82875	1.28298			2.21616	1.55212	0.81174		3.65409
0.496978	1.48827	1.27523			1.45259	1.80597	3.82846		2.49382
2.63096	0.783046	0.65577			1.52262	0.917754	1.71597		2.57063
4.3249	0.91882	1.99033			1.85524	5.37522	1.7399		2.88248
3.67102	1.01102	0.998334			0.931176	3.1635	3.07949		4.12616
3.40001	1.36235	0.493072			1.50925	1.31562	3.49616		2.87208
3.41047	1.0136	0.629846			2.79562	0.4618	1.80354		2.63181
0.521132	2.39811	1.9403			1.19068	0.695496	1.84889		4.72948
3.1103	1.30362	0.968142			0.769144	1.57925	0.625404		3.64225
1.50755	2.71127	2.27559			4.4178	2.46828	0.638588		5.12233
3.11274	1.17888	3.14051			2.08827	3.13352	0.828286		1.28046
3.35526	0.862552	2.79265			0.532034	2.60283	1.13206		0.576088
3.14966	0.474834	2.14885			2.27746	1.70473	1.07467		0.417516
0.5369	0.433274	1.19819			3.0843	1.99623	1.90668		0.407662
3.06741	0.429584	1.60323			3.64803	1.29538	2.95039		0.579618
0.965488	1.44114	0.83957			4.39576	1.04538	0.723076		3.43168
3.06736	1.54796	0.56965			4.67261	3.87269	4.39383		0.579836
2.9898	0.850304	0.551166			4.12854	1.24181	2.17379		0.51424
1.61648	0.983188	0.698676			0.80627	0.474952	1.55447		0.41731
0.677868	0.693424	0.620894			0.40431	0.773372	0.809456		0.834726
0.409058	0.853104	0.880948			1.60474	0.650744	0.591064		0.898182
0.492932	1.64982	0.729368			2.13632	0.46974	0.87965		1.58037
3.65507	0.742078	0.907666			2.2495	0.421936	1.10527		1.49037
1.88806	1.10024	0.692438			0.514946	2.61186	0.957976		2.17501
4.05489	0.8539	0.993702			5.08037	0.87641	1.87115		1.84395
3.64983	1.2877	0.991132			0.420406	0.444992	3.65583		1.98407
1.77644	4.25129	0.539524			0.695712	1.43928	3.86558		0.4173
0.432436	3.01289	0.482792			1.06681	0.787718	3.33862		2.01775
0.600754	3.28119	0.793832			0.406936	1.59001	2.03071		2.29796
1.5455	4.06235	0.434288			4.5815	1.68628	2.10918		0.501548
0.734308	0.912466	2.07087			0.474662	2.53457	3.46501		1.88141
1.72236	0.724484	1.10234			1.36199	3.00503	1.98623		1.80621
0.481708	1.01295	0.78844			0.791432	1.45795	3.36981		1.93953
0.937898	0.966488	1.29352			0.514902	0.457798	2.84469		2.72141
2.87409	0.4314	0.576674			0.754658	2.4877	2.89774		1.18656
2.38218	0.471224	0.726762			0.549402	1.90403	3.21454		2.43323
2.9912	0.456758	0.502998			0.74595	1.68728	3.04556		0.602108
2.06673	0.432948	1.66871			0.423698	2.72423	3.12884		2.65219
2.62673	0.711902	2.05744			2.2726	2.3731	2.94627		2.1735
2.33346	0.441306	0.436854			2.78338	2.40142	0.52149		1.81434
2.91294	0.542138	0.403808			2.61128	1.62858	3.85653		2.44135
3.3345	0.725822	0.432924			2.78751	0.570258	0.901208		2.63362
2.37851	0.489874				2.45464	2.05087	0.454402		2.32263
0.90365	1.18076				2.55579	1.92678	0.553436		2.55514
1.20528	4.80294				2.40358	3.30643	6.34834		2.27919
0.489498	0.845268				1.73569	1.0583	4.68741		2.58361
0.969516	0.562494				2.3261	1.03877	6.34073		2.75874
1.13723	1.0521				1.89427	2.18181	3.26691		2.3324
0.865896	0.980458				1.98747	0.842742	5.04057		1.95496
0.771482	1.92662				2.40108	2.33237	5.33173		2.18027
2.56614	1.68346				2.14048	0.648274	0.804926		2.05836
3.26671	1.07237				1.89098	1.04628	1.96515		2.33168
2.08967	0.460982				1.85769	2.69258	0.601464		2.82283
0.811394	0.804276				1.99669	3.22886	0.418766		1.67281
1.69785	2.40215				2.08603	3.54397	0.412456		0.43628
1.33914	2.01824				0.886088	1.94603	0.457954		1.03313
0.571552	2.31474				0.456676	2.20956	1.1551		0.408236
0.788784	3.58531				0.4963	2.77629	1.0209		0.513518
1.70292	1.95412				1.17558	2.45301	1.68451		3.37081
1.30173	2.4899				1.2674	2.22095	2.32476		0.69908
1.38694	1.29829				1.24083	3.89662	3.19914		2.3752
1.13162	0.740014				1.46534	3.04207	1.26182		2.63174
1.45786	0.925904				1.43323	2.76647	1.73966		3.16942
0.894358	0.470216				2.45861	2.24462	0.589496		0.496746
1.42636	0.403228				3.14264	0.967418	1.60833		0.555502
0.962252	0.498394				1.82673	2.22098	0.46292		0.408262
1.20606	0.711494				4.89403	2.85928	0.52036		1.33233
1.92236	0.620214				5.01838	2.11615	1.61562		0.962216
0.62219	0.461716				5.05382	1.39122	1.52602		2.24155
1.13173	1.98683				3.57549	0.439234	0.948056		1.97725
1.92344	0.565706				2.14309	1.94917	1.04972		0.788208
0.406194	2.94242				3.09551	2.52995	0.78948		0.434442
1.78028	3.15777				3.86201	2.10308	0.593472		2.12589
1.68691	0.985616				4.18688	0.46065	0.43244		1.11372
1.00447	0.47014				2.14818	0.499526	0.403886		1.14282
1.79853	0.673198				2.75834	0.642918	0.404162		0.854462
1.85754	0.480126				3.09981	4.62579	0.407358		1.59768
1.41866	0.46414				4.44246	3.32664	0.499594		0.49203
2.05807	0.453036				3.33921	2.40048	1.09793		1.15682
1.02226	0.43961				1.56362	0.469282	1.22362		3.01609
2.255	0.765184				0.606338	0.577662	1.25593		3.18042
2.16165	0.444242				0.568182	0.729092	1.31196		3.46978
1.67086	1.13969				0.883194	0.474366	0.57703		0.500484
1.27658	0.898042				0.842766	0.571088	0.569562		3.88674
0.943276	0.791724				0.471308	0.630262	1.08364		2.17895
1.91767	2.3601				0.472052	1.06498	0.877908		2.63618
0.529102	0.79434				0.420132	0.837638	1.29138		3.40027
1.80521	2.82435				1.53415	0.479716	0.950662		0.45663
1.28008	1.61072				1.68673	1.05746	0.676262		0.52983
1.87603	0.683174				1.63036	0.520828	0.421208		2.77956
1.78273	0.546654				1.72748	0.909794	0.728646		0.428146
0.700316	0.92536				1.35854	1.21836	1.10858		0.61028
0.51609	0.531476				0.666106	0.562566	1.54198		0.474404
0.703704	0.513476				1.1833	1.13035	0.74605		3.7196
0.747324	0.682188				0.45297	0.533062	0.409818		2.41288
0.440804	0.501032				0.48857	0.61778	1.45038		2.83195
0.73429	3.33087				0.82923	0.795638	1.80795		2.17987
0.68451	3.45006				3.23469	0.505242	1.21015		2.41288
0.90951	1.94793				4.09495	0.583976	0.732596		2.83195
0.91931	1.00702				1.7727	0.40886	0.76624		2.17987
0.601506	0.948376				0.548782	0.479144	1.95953		1.80531
0.815938	0.605442				0.496344	1.32005	0.540768		3.26528
2.02612	0.91049				1.81332	1.60646	0.78586		3.14389
2.09263	1.44614				0.979394	1.69098	2.95029
1.80852	0.687306				3.38592	0.763842	4.11261
1.86448	0.799422				4.95566	0.559344	4.62111
1.11197	0.484606				3.00724	1.28057	4.56826
0.802124	0.555394				2.49305	1.43145	4.16354
1.21219	0.951476				3.95364	0.727888	4.42219
1.40782	0.714346				1.60933	1.0416	4.26508
1.09207	0.57972				0.883014	0.457144	4.02761
0.55509	0.453508				2.54477	2.67524	4.07684
0.873016	0.523652				3.00219	2.13451	3.40332
1.33853	1.05134				1.04951	1.92334	2.78914
1.37377	1.02913				0.573542	2.40275	2.52115
0.679094	0.601708				0.903626	2.08618	3.93568
0.413692	0.717846				0.815254	2.50392	3.68584
0.405738	0.893708				2.54002	2.67473	2.95976
1.40573	0.51008				1.37281	2.70146	2.86489
0.716382	0.684142				0.495196	2.32698	2.72756
1.10614	0.521788				1.51145	2.24466	3.16352
0.895286	1.81169				0.547068	1.73268	2.13938
0.52502	0.441846				0.73341	3.83408	3.50639
0.58614	5.0265				0.528368	3.08051	3.05897
0.403982	2.08038				0.584336	0.425332	1.28322
0.502028	1.47998				0.47561	2.44703	0.778822
0.954702	4.57983				0.857042	0.423534	1.68331
0.485236	4.35261				0.505278	1.23275	0.806478
0.789048	4.07377				1.02924	0.803098	1.37698
0.472426	0.460032				1.11207	2.07899	1.42407
0.574232	3.32302				1.17438	2.22864	1.22487
0.59921	3.63465				0.454274	0.574832	1.19444
0.624746	2.33164				1.23852	0.715868	0.852472
3.67609	4.00393				2.11042	0.995424	0.74678
1.89454	3.23453				1.77545	3.28721	0.648642
1.4059	3.77909				1.17963	3.72814	1.3807
0.463978	3.80017				0.410404	2.42362	0.524068
0.86984	2.56364				0.489262	2.83535	0.676994
1.96183	4.06097				0.473628	0.443948	1.05091
1.70423	3.97989				0.826024	2.91423	0.404682
2.11728	2.15614				0.429152	3.40854	2.22292
1.84187	0.514588				0.500386	0.408914	2.4314
0.547302	3.76603				2.54562	1.69213	2.58254
0.422884	2.54101				2.52741	0.432556	2.75678
2.04909	0.975182				2.77155	3.15439
1.77033	1.38138				2.06883	2.40599
2.06119	0.811502				2.49932	2.40707
1.2623	1.01633				0.411158	2.07485
1.08666	0.985942				0.629758	0.516404
1.1656	0.501002				1.4222	1.00224
3.39268	0.404248				0.461776	0.410054
1.59542	1.26853				0.454788	1.34452
2.50811	0.40975				0.419756	0.568512
0.642912	1.5818				0.513522	0.408434
2.62576	0.852206				0.502138	0.644994
1.93324	1.91832				1.28031	1.6175
1.76116	0.491218				2.83717	0.78833
0.5361	2.01731				4.47877	0.501892
1.24918	0.915166				3.00335	0.579878
1.23653	0.995962				5.52539	1.83374
2.44273	1.98825				3.50119	1.15064
2.87976	0.46356				5.1745	1.43751
2.199	0.490986				5.29131	0.44947
0.760638	0.912142				3.82488	0.787618
1.07803	0.705668				2.51311	0.752932
0.831984	1.11241				3.71763	0.44863
0.56601	1.03917				3.80976	1.68111
0.415254	3.45034				5.36614	2.01541
0.885984	2.19299				3.68375	1.64062
0.49045	0.608418				3.46682	1.45691
1.44887	1.57515				0.926106	2.00374
0.606326	1.27541				1.6747	0.455974
1.28752	0.823982				0.604842	1.25554
0.708988	0.626012				1.37393	2.44829
0.973806	3.19848				2.69275	4.19939
2.70993	0.777112				3.34889	3.21463
2.46923	0.886276				2.55259	0.647298
2.66097	0.876188				2.92516	2.58104
1.47227	2.94469				2.26984	2.28466
1.4597	0.427174				2.5018	2.66398
0.875538	1.10851				2.50444	3.32497
1.49849	0.608958				2.45882	2.72204
2.47116	2.81034				1.87986	3.00165
2.47124	0.603354				2.36533	1.86657
1.66089	1.30808				2.17285	2.81576
0.486932	2.76109				0.484912	2.22635
0.56952	2.38937				2.33285	2.28038
0.60431	0.573574				2.06433	2.20996
0.607796	0.404616				2.59593	1.82181
1.55312	0.616898				1.95584	1.31652
0.78686	1.35694				3.20877	2.18582
0.432638	0.549028				1.83796	3.29525
1.28298	0.554318				2.53966	2.82664
1.27523	0.50456				2.70329	2.13496
0.65577	1.3751				2.32928	1.45267
1.99033	1.20701				2.53086	2.32736
0.998334	0.516324				1.65743	2.80276
0.493072	2.05227				2.26308	0.585522
0.629846	2.38143				0.478366	0.732266
1.9403	2.35481				0.403548	0.798516
0.968142	0.547926				0.488934	1.51824
2.27559	1.58484				0.99922	2.60412
3.14051	2.76737				0.453154	0.418206
2.79265	1.04475				0.596702	3.96552
2.14885	0.77848				0.752488	2.64973
1.19819	0.545514				0.433096	3.3373
1.60323	0.422552				0.457702	1.27171
0.83957	0.633662				0.706042	1.14688
0.56965	0.71695				1.9489	1.06504
0.551166	1.00744				1.58722	1.1141
0.698676	0.500562				2.75196	1.05302
0.620894	1.20315				2.37296	2.1281
0.880948	1.22345				2.87969	0.950658
0.729368	0.590674				1.11383	0.793748
0.907666	0.634828				1.14567	0.565636
0.692438	0.452898				1.10903	0.470874
0.993702	2.24742				2.04342	0.705916
0.991132	2.05289				0.483492	0.49751
0.539524	0.994284				2.12547	2.4618
0.482792	1.08432				3.94048	2.1337
0.793832	0.8699				1.45291	1.62356
0.434288	0.585894				1.40591	1.82747
2.07087	0.703396				3.96413	2.44659
1.10234	0.893062				1.43962	2.05151
0.78844	0.519074				2.10374	2.21815
1.29352	0.563708				0.470128	1.89868
0.576674	0.496624				1.42976	2.13135
0.726762	0.434444				1.58929	1.85513
0.502998	0.550554				2.77402	2.74363
1.66871	0.592494				0.626272	2.37059
2.05744	4.53337				0.88376	1.45434
0.436854	2.8605				2.54048	2.22923
0.403808	1.18367				2.22832	1.58711
0.432924	0.594182				2.14286	0.817964
	2.82163					1.50908
	0.50916					0.897242
	0.744836					1.47931
	0.422778					2.88378
	0.611282					2.19218
	2.57827					0.808764
	3.02699					0.80979
	0.88975					2.68335
	1.1196					3.59621
	0.4087					1.73662
	0.49019					2.0206
	1.11207					4.19047
	1.10262					1.00542
	0.410718					4.46556
	0.639556					3.87014
	1.89603					4.59223
	0.41939					3.07916
	2.34177					3.35373
	1.04416					2.48742
	0.46148					1.61774
	0.44402					0.53761
	1.3825					0.605946
	0.91829					0.419732
	0.47964					0.422062
	1.04821					1.30206
	0.776924					3.43385
	0.531198					2.61627
	0.515006					0.575096
	0.435644					1.23383
	0.497414					1.3361
	0.659908					3.65668
	1.00365					2.20573
	0.59777					3.07285
	0.561528					2.32469
	2.42658					2.06727
	0.596434					3.82107
	0.426542					2.47984
	1.50489					1.20432
SP fig7c
		rest					run
Vehicle	Rotenone	Malonate	Oligomycin	CSA	Vehicle	Rotenone	Malonate	Oligomycin	CSA
5.545	1.109	3.327	1.109	3.327	5.545	6.654	1.109	1.109	7.763
2.218	2.218	3.327	5.545	1.109	7.763	4.436	4.436	11.09	5.545
4.436	1.109	2.218	3.327	4.436	6.654	3.327	2.218	1.109	11.09
3.327	1.109	1.109	3.327	3.327	12.199	4.436	1.109	4.436	8.872
1.109	3.327	2.218	6.654	5.545	5.545	5.545	1.109	9.981	3.327
9.981	1.109	2.218	6.654	3.327	9.981	6.654	3.327	1.109	4.436
3.327	2.218	4.436	5.545	1.109	5.545	2.218	2.218	7.763	14.417
2.218	1.109	5.545	3.327	1.109	5.545	2.218	1.109	2.218	8.872
4.436	1.109	4.436	5.545	8.872	3.327	2.218	1.109	4.436	6.654
4.436	3.327	4.436	2.218	1.109	3.327	1.109	2.218	2.218	4.436
1.109	1.109	6.654	1.109	12.199	3.327	1.109	16.635	1.109	1.109
1.109	1.109	4.436	2.218	5.545	2.218	2.218	11.09	2.218	6.654
1.109	3.327	5.545	1.109	1.109	4.436	2.218	7.763	1.109	2.218
2.218	3.327	6.654	4.436	1.109	8.872	1.109	8.872	4.436	6.654
4.436	1.109	2.218	5.545	1.109	3.327	1.109	8.872	1.109	8.872
1.109	1.109	2.218	2.218	13.308	2.218	3.327	5.545	6.654	2.218
1.109	6.654	2.218	1.109	1.109	13.308	8.872	4.436	6.654	15.526
1.109	2.218	3.327	2.218	2.218	2.218	1.109	5.545	12.199	7.763
1.109	11.09	2.218	1.109	3.327	1.109	2.218	6.654	3.327	13.308
1.109	4.436	3.327	2.218	5.545	2.218	5.545	9.981	4.436	6.654
2.218	2.218	1.109	2.218	6.654	1.109	2.218	6.654	13.308	1.109
2.218	2.218	4.436	11.09	4.436	4.436	4.436	8.872	12.199	1.109
1.109	7.763	6.654	6.654	2.218	1.109	2.218	1.109	6.654	5.545
1.109	3.327	6.654	2.218	2.218	2.218	1.109	2.218	9.981	5.545
1.109	3.327	2.218	6.654	2.218	1.109	1.109	2.218	4.436	1.109
1.109	1.109	2.218	1.109	1.109	12.199	9.981	1.109	3.327	9.981
1.109	1.109	3.327	5.545	1.109	1.109	3.327	4.436	8.872	16.635
1.109	1.109	3.327	6.654	2.218	11.09	3.327	3.327	2.218	9.981
2.218	4.436	1.109	1.109	1.109	1.109	1.109	4.436	4.436	12.199
7.763	1.109	2.218	2.218	3.327	2.218	1.109	5.545	6.654	8.872
2.218	1.109	2.218	1.109	4.436	1.109	5.545	5.545	5.545	2.218
2.218	1.109	2.218	1.109	4.436	1.109	8.872	7.763	8.872	12.199
1.109	1.109	2.218	4.436	8.872	6.654	3.327	4.436	2.218	1.109
1.109	1.109	3.327	2.218	1.109	3.327	4.436	5.545	1.109	1.109
2.218	2.218	1.109	2.218	1.109	1.109	2.218	4.436	1.109	2.218
1.109	1.109	1.109	1.109	1.109	3.327	3.327	14.417	8.872	12.199
1.109	1.109	1.109	7.763	1.109	1.109	1.109	5.545	4.436	5.545
1.109	3.327	2.218	8.872	2.218	1.109	4.436	9.981	2.218	9.981
1.109	1.109	3.327	3.327	3.327	6.654	1.109	8.872	8.872	1.109
3.327	1.109	1.109	1.109	1.109	4.436	3.327	5.545	5.545	1.109
2.218	1.109	3.327	1.109	1.109	8.872	1.109	5.545	5.545	8.872
4.436	2.218	4.436	2.218	3.327	9.981	2.218	4.436	13.308	7.763
3.327	4.436	1.109	2.218	3.327	4.436	3.327	11.09	3.327	11.09
2.218	6.654	3.327	6.654	1.109	6.654	6.654	3.327	3.327	8.872
1.109	1.109	3.327	1.109	1.109	6.654	4.436	6.654	6.654	6.654
4.436	1.109	2.218	1.109	13.308	7.763	4.436	8.872	6.654	4.436
1.109	1.109	2.218	3.327	3.327	1.109	5.545	8.872	3.327	2.218
1.109	1.109	2.218	1.109	1.109	1.109	4.436	6.654	6.654	13.308
1.109	3.327	3.327	3.327	1.109	6.654	4.436	6.654	6.654	8.872
1.109	1.109	3.327	4.436	1.109	1.109	4.436	8.872	9.981	4.436
1.109	1.109	2.218	1.109	1.109	2.218	4.436	6.654	6.654	4.436
2.218	1.109	2.218	1.109	1.109	1.109	6.654	5.545	5.545	4.436
1.109	4.436	3.327	1.109	7.763	6.654	9.981	13.308	4.436	5.545
1.109	4.436	3.327	1.109	1.109	6.654	4.436	3.327	2.218	3.327
4.436	1.109	5.545	2.218	5.545	3.327	3.327	9.981	5.545	8.872
1.109	5.545	2.218	1.109	2.218	6.654	8.872	4.436	5.545	13.308
1.109	2.218	11.09		1.109	1.109	2.218	6.654	6.654	8.872
1.109	2.218	1.109		3.327	3.327	5.545	6.654	3.327	9.981
1.109	4.436	8.872		6.654	1.109	2.218	11.09	2.218	3.327
1.109	1.109	4.436		1.109	1.109	8.872	4.436	4.436	3.327
1.109	2.218	8.872		3.327	8.872	4.436	4.436	6.654	5.545
1.109	1.109	9.981		2.218	5.545	9.981	5.545	1.109	6.654
15.526	4.436	2.218		2.218	2.218	8.872	2.218	1.109	9.981
1.109	4.436	1.109		4.436	6.654	8.872	6.654	1.109	11.09
1.109	2.218	1.109		2.218	5.545	4.436	3.327	6.654	11.09
2.218	1.109	1.109		3.327	2.218	5.545	3.327	8.872	8.872
1.109	2.218	1.109		2.218	1.109	4.436	1.109	8.872	5.545
3.327	3.327	2.218		1.109	4.436	7.763	1.109	5.545	5.545
1.109	1.109	1.109		1.109	8.872	8.872	5.545	3.327	4.436
2.218	2.218	1.109		1.109	9.981	2.218	6.654	4.436	13.308
4.436	1.109	1.109		2.218	4.436	3.327	2.218	5.545	6.654
1.109	3.327	1.109		5.545	6.654	2.218	5.545	1.109	4.436
1.109	1.109	2.218		2.218	6.654	1.109	1.109	1.109	5.545
1.109	1.109	5.545		1.109	6.654	1.109	4.436	5.545	5.545
1.109	1.109	5.545		2.218	4.436	1.109	3.327	2.218	6.654
1.109	1.109	4.436		1.109	4.436	9.981	4.436	2.218	4.436
1.109	1.109	4.436		1.109	5.545	2.218	1.109	4.436	5.545
2.218	1.109	2.218		2.218	2.218	3.327	6.654	1.109	6.654
1.109	1.109	2.218		1.109	2.218	7.763	1.109	1.109	4.436
4.436	1.109	2.218		3.327	1.109	3.327	2.218	4.436	3.327
2.218	1.109	2.218		2.218	1.109	3.327	13.308	1.109	11.09
1.109	1.109	3.327		1.109	1.109	4.436	12.199	5.545	4.436
1.109	1.109	1.109		3.327	1.109	3.327	7.763	5.545	8.872
1.109	2.218	2.218		7.763	1.109	3.327	3.327	2.218	3.327
1.109	1.109	1.109		1.109	5.545	7.763	3.327	3.327	4.436
1.109	1.109	5.545		1.109	7.763	6.654	9.981	6.654	4.436
1.109	2.218	2.218		1.109	3.327	1.109	2.218	4.436	5.545
1.109	1.109	1.109		1.109	2.218	4.436	2.218	3.327	5.545
1.109	1.109	1.109		4.436	2.218	5.545	4.436	2.218	7.763
1.109	1.109	2.218		1.109	7.763	8.872	1.109	5.545	5.545
1.109	3.327	2.218		3.327	1.109	4.436	1.109	5.545	3.327
2.218	3.327	2.218		7.763	7.763	2.218	2.218	3.327	2.218
2.218	1.109	2.218		1.109	1.109	2.218	3.327	1.109	11.09
1.109	4.436	1.109		2.218	1.109	3.327	9.981	1.109	5.545
1.109	1.109	1.109		1.109	1.109	3.327	6.654	3.327	3.327
1.109	3.327	1.109			2.218	4.436	3.327	2.218	5.545
1.109	1.109	1.109			1.109	6.654	2.218	1.109	5.545
1.109	3.327	1.109			1.109	4.436	4.436	3.327	6.654
5.545	1.109	1.109			1.109	6.654	2.218	1.109	8.872
3.327	2.218	1.109			1.109	1.109	5.545	1.109	5.545
3.327	1.109	1.109			4.436	1.109	8.872	1.109	13.308
6.654	5.545	1.109			6.654	2.218	11.09	2.218	3.327
6.654	9.981	2.218			4.436	1.109	8.872	1.109	4.436
5.545	4.436	2.218			3.327	5.545	4.436	3.327	6.654
3.327	3.327	4.436			1.109	1.109	5.545	2.218	8.872
5.545	4.436	4.436			2.218	3.327	9.981	1.109	3.327
2.218	1.109	4.436			3.327	4.436	2.218	4.436	8.872
1.109	3.327	1.109			2.218	4.436	8.872	2.218	3.327
2.218	4.436	1.109			6.654	2.218	4.436	1.109	5.545
1.109	1.109	2.218			6.654	1.109	6.654	6.654	13.308
4.436	3.327	2.218			3.327	1.109	1.109	8.872	9.981
5.545	1.109	5.545			3.327	5.545	2.218	8.872	5.545
2.218	4.436	4.436			1.109	1.109	1.109	3.327	1.109
1.109	1.109	1.109			2.218	1.109	2.218	1.109	4.436
2.218	1.109	1.109			3.327	1.109	4.436	1.109	4.436
1.109	4.436	6.654			2.218	5.545	1.109	1.109	6.654
2.218	1.109	5.545			1.109	8.872	1.109	2.218	2.218
2.218	1.109	4.436			1.109	3.327	2.218	1.109	1.109
11.09	1.109	1.109			9.981	4.436	2.218	1.109	2.218
6.654	1.109	1.109			11.09	2.218	1.109	12.199	7.763
2.218	4.436	3.327			9.981	3.327	1.109	8.872	2.218
6.654	1.109	6.654			5.545	2.218	5.545	6.654	5.545
1.109	1.109	1.109			7.763	1.109	1.109	2.218	2.218
5.545	3.327	3.327			7.763	1.109	6.654	2.218	5.545
6.654	7.763	2.218			3.327	4.436	2.218	8.872	6.654
1.109	1.109	4.436			6.654	6.654	3.327	1.109	3.327
2.218	1.109	5.545			11.09	5.545	4.436	6.654	2.218
1.109	7.763	3.327			3.327	1.109	8.872	3.327	6.654
1.109	5.545	2.218			3.327	1.109	5.545	1.109	4.436
4.436	4.436	2.218			4.436	4.436	3.327	1.109	6.654
2.218	6.654	2.218			2.218	9.981	3.327	1.109	5.545
2.218	1.109	4.436			7.763	4.436	6.654	1.109	2.218
1.109	4.436	7.763			1.109	1.109	5.545	8.872	9.981
7.763	4.436	4.436			5.545	1.109	8.872		3.327
8.872	2.218	1.109			5.545	2.218	6.654		1.109
3.327	1.109	2.218			5.545	1.109	13.308		2.218
1.109	1.109	1.109			6.654	2.218	13.308		2.218
1.109	1.109	2.218			7.763	2.218	9.981		3.327
2.218	1.109	1.109			8.872	6.654	7.763		4.436
2.218	1.109	1.109			6.654	1.109	13.308		1.109
6.654	1.109	1.109			11.09	2.218	3.327		6.654
1.109	2.218	12.199			5.545	1.109	6.654		2.218
1.109	5.545	1.109			1.109	1.109	1.109		6.654
3.327	3.327	2.218			1.109	2.218	1.109		9.981
1.109	1.109	2.218			4.436	1.109	1.109		4.436
3.327	2.218	3.327			1.109	1.109	1.109		5.545
4.436	2.218	4.436			7.763	8.872	4.436		5.545
1.109	3.327	3.327			7.763	5.545	2.218		6.654
1.109	3.327	4.436			1.109	4.436	2.218		11.09
1.109	1.109	2.218			5.545	2.218	1.109		6.654
1.109	1.109	4.436			2.218	1.109	2.218		5.545
2.218	1.109	2.218			3.327	1.109	2.218		6.654
1.109	6.654	2.218			4.436	1.109	4.436		8.872
4.436	2.218	4.436			1.109	2.218	2.218		6.654
1.109	2.218	3.327			6.654	1.109	2.218		9.981
5.545	1.109	2.218			1.109	5.545	5.545		6.654
1.109	3.327	1.109			1.109	1.109	1.109		3.327
1.109	2.218	1.109			1.109	2.218	3.327		2.218
1.109	1.109	1.109			8.872	1.109	4.436		6.654
2.218	1.109	1.109			11.09	1.109	1.109		3.327
2.218	2.218	4.436			7.763	1.109	4.436		2.218
5.545	3.327	2.218			1.109	1.109	3.327		2.218
2.218	3.327	1.109			12.199	1.109	4.436		4.436
13.308	2.218	4.436			3.327	3.327	1.109		9.981
1.109	2.218	2.218			3.327	3.327	5.545		5.545
4.436	1.109	2.218			3.327	2.218	8.872		4.436
6.654	1.109	2.218			6.654	5.545	5.545		7.763
6.654	1.109	1.109			3.327	5.545	9.981		6.654
6.654	2.218	1.109			9.981	1.109	11.09		4.436
7.763	1.109	2.218			7.763	1.109	11.09		6.654
1.109	2.218	2.218			2.218	1.109	5.545		8.872
6.654	2.218	1.109			2.218	4.436	4.436		4.436
6.654	3.327	3.327			5.545	4.436	1.109		9.981
6.654	3.327	4.436			2.218	3.327	1.109		7.763
6.654	2.218	8.872			1.109	5.545	3.327		1.109
12.199	1.109	7.763			5.545	2.218	3.327		1.109
1.109	1.109	6.654			3.327	2.218	5.545		1.109
6.654	1.109	13.308			5.545	3.327	5.545		4.436
2.218	1.109	6.654			3.327	1.109	1.109		11.09
4.436	3.327	2.218			3.327	7.763	3.327		1.109
4.436	1.109	4.436			14.417	1.109	6.654		2.218
5.545	1.109	3.327			1.109	1.109	8.872		1.109
4.436	1.109	2.218			1.109	1.109	1.109		3.327
1.109	1.109	7.763			8.872	2.218	2.218		3.327
1.109	3.327	5.545			7.763	1.109	1.109		4.436
8.872	1.109	5.545			4.436	1.109	2.218		3.327
2.218	1.109	3.327			1.109	2.218	1.109		6.654
8.872	1.109	2.218			11.09	3.327	3.327		3.327
11.09	3.327	11.09			1.109	1.109	3.327		4.436
1.109	2.218	5.545			4.436	3.327	6.654		1.109
1.109	3.327	1.109			9.981	1.109	4.436		5.545
1.109	2.218	1.109			1.109	3.327	4.436		8.872
3.327	6.654	1.109			7.763	3.327	5.545		3.327
3.327	1.109	13.308			2.218	4.436	6.654		2.218
2.218	1.109	3.327			4.436	4.436	3.327		6.654
1.109	1.109	2.218			2.218	2.218	6.654		8.872
2.218	1.109	1.109			1.109	1.109	5.545		9.981
2.218	1.109	1.109			2.218	3.327	8.872		4.436
4.436	1.109	2.218			1.109	2.218	9.981		3.327
5.545	1.109	1.109			4.436	2.218	8.872		2.218
4.436	2.218	1.109			1.109	2.218	8.872		3.327
4.436	1.109	2.218			6.654	5.545	6.654		8.872
6.654	1.109	1.109			6.654	2.218	2.218		8.872
4.436	1.109	1.109			12.199	2.218	9.981		5.545
5.545	1.109	1.109			3.327	2.218	3.327		2.218
6.654	1.109				4.436	1.109	1.109		2.218
2.218	1.109				13.308	2.218	1.109		4.436
2.218	5.545				12.199	2.218	5.545		3.327
2.218	1.109				6.654	1.109	3.327		6.654
3.327	1.109				9.981	2.218	4.436		6.654
2.218	1.109				4.436	6.654	4.436		8.872
3.327	2.218				3.327	2.218	5.545		8.872
1.109	3.327				8.872	4.436	8.872		6.654
4.436	2.218				2.218	2.218	5.545		3.327
6.654	1.109				4.436	1.109	5.545		3.327
6.654	1.109				6.654	7.763	2.218		6.654
2.218	1.109				5.545	6.654	1.109		8.872
2.218	2.218				8.872	5.545	1.109		2.218
3.327	3.327				2.218	2.218	2.218		4.436
3.327	3.327				1.109	4.436	4.436		1.109
1.109	6.654				1.109	4.436	3.327		1.109
2.218	1.109				8.872	4.436	4.436		7.763
2.218	3.327				4.436	3.327	4.436		2.218
2.218	2.218				2.218	4.436	5.545		5.545
2.218	2.218				8.872	2.218	8.872		9.981
3.327	1.109				5.545	6.654	5.545		7.763
1.109	1.109				5.545	2.218	2.218		2.218
1.109	1.109				13.308	1.109	1.109		2.218
1.109	1.109				3.327	5.545	1.109		1.109
2.218	1.109				3.327	5.545	1.109		4.436
3.327	1.109				6.654	5.545	2.218		2.218
1.109	1.109				6.654	4.436	4.436		5.545
3.327	3.327				3.327	2.218	1.109		5.545
4.436	1.109				6.654	6.654	9.981		1.109
1.109	5.545				6.654	3.327	3.327		1.109
3.327	5.545				9.981	6.654	2.218		5.545
3.327	1.109				6.654	1.109	1.109		2.218
2.218	1.109				5.545	1.109	1.109		1.109
2.218	2.218				4.436	1.109	1.109		1.109
2.218	1.109				2.218	8.872	1.109		4.436
3.327	1.109				5.545	6.654	1.109		1.109
3.327	1.109				5.545	4.436	6.654		1.109
2.218	1.109				6.654	1.109	1.109		3.327
2.218	1.109				3.327	2.218	5.545		4.436
3.327	1.109				2.218	3.327	7.763		3.327
3.327	1.109				4.436	1.109	2.218		1.109
5.545	1.109				6.654	2.218	2.218		8.872
2.218	2.218				1.109	1.109	4.436		5.545
11.09	2.218				1.109	3.327	1.109		9.981
1.109	1.109				1.109	1.109	4.436		8.872
8.872	5.545				6.654	1.109	2.218		1.109
4.436	2.218				8.872	1.109	3.327		1.109
8.872	2.218				8.872	1.109	1.109		6.654
9.981	1.109				5.545	3.327	1.109		1.109
2.218	2.218				3.327	4.436	4.436		1.109
1.109	1.109				4.436	1.109	2.218		1.109
1.109	1.109				5.545	2.218	1.109		1.109
1.109	2.218				1.109	1.109	1.109		3.327
1.109	3.327				1.109	2.218	4.436		4.436
2.218	3.327				5.545	2.218	5.545		12.199
1.109	6.654				2.218	1.109	2.218		3.327
1.109	3.327				2.218	1.109	2.218		4.436
1.109	1.109				4.436	1.109	1.109		13.308
1.109	2.218				1.109	1.109	7.763		6.654
2.218	1.109				1.109	3.327	2.218		12.199
5.545	1.109				4.436	1.109	2.218		5.545
5.545	2.218				1.109	1.109	11.09
4.436	1.109				5.545	1.109	5.545
4.436	1.109				5.545	1.109	6.654
2.218	1.109				2.218	5.545	8.872
2.218	1.109				3.327	3.327	8.872
2.218	2.218				6.654	2.218	11.09
2.218	1.109				4.436	1.109	6.654
3.327	2.218				3.327	1.109	6.654
1.109	2.218				2.218	4.436	6.654
2.218	1.109				5.545	2.218	7.763
1.109	2.218				5.545	3.327	4.436
5.545	3.327				3.327	2.218	5.545
2.218	2.218				1.109	2.218	6.654
1.109	3.327				1.109	7.763	6.654
1.109	2.218				3.327	3.327	5.545
2.218	1.109				2.218	6.654	7.763
2.218	3.327				1.109	4.436	6.654
2.218	1.109				3.327	4.436	6.654
2.218	2.218				1.109	5.545	7.763
1.109	1.109				1.109	1.109	3.327
1.109	4.436				1.109	5.545	8.872
1.109	7.763				2.218	1.109	1.109
1.109	3.327				1.109	5.545	1.109
1.109	13.308				3.327	1.109	2.218
1.109	6.654				2.218	1.109	1.109
1.109	5.545				1.109	1.109	1.109
1.109	2.218				4.436	8.872	3.327
1.109	5.545				2.218	3.327	1.109
2.218	6.654				1.109	1.109	5.545
2.218	3.327				6.654	1.109	1.109
4.436	5.545				8.872	1.109	1.109
4.436	5.545				8.872	9.981	1.109
4.436	6.654				3.327	8.872	2.218
1.109	5.545				1.109	4.436	1.109
1.109	2.218				1.109	6.654	2.218
2.218	5.545				1.109	1.109	5.545
2.218	5.545				2.218	4.436	1.109
5.545	3.327				1.109	7.763	6.654
4.436	1.109				1.109	1.109	7.763
1.109	6.654				12.199	4.436	5.545
1.109	6.654				8.872	1.109	12.199
6.654	3.327				6.654	5.545
5.545	1.109				2.218	6.654
4.436	1.109				2.218	4.436
1.109	3.327				8.872	3.327
1.109	1.109				1.109	1.109
3.327	1.109				6.654	1.109
6.654	1.109				3.327	3.327
1.109	6.654				1.109	1.109
3.327	1.109				1.109	1.109
2.218	3.327				1.109	1.109
4.436	2.218				1.109	2.218
5.545	6.654				8.872	2.218
3.327	1.109				2.218	1.109
2.218	5.545				9.981	1.109
2.218	1.109				4.436	1.109
2.218	2.218				6.654	4.436
4.436	4.436				6.654	1.109
7.763	1.109				2.218	2.218
4.436	1.109				9.981	1.109
1.109	2.218				13.308	1.109
2.218	1.109				13.308	2.218
1.109	2.218				8.872	1.109
2.218	4.436				5.545	2.218
1.109	4.436				13.308	5.545
1.109	2.218				5.545	3.327
1.109	1.109				4.436	5.545
12.199	2.218				1.109	2.218
1.109	1.109				6.654	1.109
2.218	2.218				3.327	5.545
2.218	1.109				2.218	3.327
3.327	3.327				6.654	5.545
4.436	1.109				8.872	5.545
3.327	1.109				5.545	2.218
4.436	2.218				5.545	4.436
2.218	2.218				4.436	2.218
4.436	1.109				6.654	4.436
2.218	1.109				4.436	5.545
2.218	1.109				6.654	3.327
4.436	3.327				5.545	6.654
3.327	1.109				4.436	5.545
2.218	3.327				11.09	6.654
1.109	3.327				1.109	5.545
1.109	5.545				2.218	4.436
1.109	1.109				8.872	2.218
1.109	1.109				6.654	3.327
4.436	3.327				6.654	7.763
2.218	1.109				7.763	2.218
1.109	1.109				3.327	5.545
4.436	1.109				6.654	11.09
2.218	1.109				8.872	13.308
2.218	1.109				6.654	2.218
2.218	3.327				3.327	4.436
1.109	1.109				5.545	5.545
1.109	2.218				4.436	8.872
2.218	4.436				3.327	3.327
2.218	3.327				1.109	3.327
1.109	1.109				1.109	5.545
3.327	2.218				2.218	3.327
4.436	1.109				1.109	1.109
8.872	2.218				1.109	4.436
7.763	2.218				1.109	4.436
6.654	1.109				1.109	5.545
13.308	1.109				1.109	1.109
6.654	1.109				1.109	3.327
2.218	2.218				4.436	2.218
4.436	1.109				5.545	4.436
3.327	1.109				5.545	1.109
2.218	1.109				6.654	1.109
7.763	3.327				9.981	1.109
5.545	1.109				4.436	1.109
5.545	2.218				2.218	1.109
3.327	1.109				2.218	1.109
2.218	2.218				3.327	2.218
11.09	2.218				1.109	1.109
5.545	2.218				4.436	4.436
1.109	2.218				4.436	4.436
1.109	2.218				4.436	4.436
1.109	1.109				3.327	6.654
13.308	1.109				8.872	2.218
3.327	1.109				4.436	2.218
2.218	1.109				4.436	3.327
1.109	1.109				1.109	8.872
1.109	1.109				3.327	1.109
2.218	1.109				4.436	7.763
1.109	1.109				11.09	4.436
1.109	1.109				2.218	5.545
2.218	4.436				2.218	6.654
1.109	4.436				7.763	8.872
1.109	2.218				4.436	5.545
1.109	1.109				6.654	3.327
	3.327				1.109	15.526
	1.109				5.545	2.218
	3.327				3.327	4.436
	1.109				2.218	6.654
	2.218				4.436	1.109
	2.218				6.654	2.218
	4.436				6.654	1.109
	2.218				13.308	4.436
	1.109				7.763	5.545
	1.109				8.872	2.218
	2.218				4.436	2.218
	2.218				7.763	3.327
	1.109				6.654	1.109
	1.109				5.545	6.654
	1.109				8.872	5.545
	8.872				6.654	8.872
	1.109				6.654	4.436
	4.436				6.654	2.218
	2.218				4.436	3.327
	1.109				9.981	6.654
	1.109				11.09	1.109
	5.545				6.654	3.327
	1.109				9.981	1.109
	1.109				3.327	1.109
	1.109				2.218	5.545
	3.327				6.654	8.872
	1.109				3.327	5.545
	1.109				9.981	2.218
	1.109				5.545	4.436
	1.109				3.327	3.327
	1.109				4.436	4.436
	1.109				8.872	6.654
	1.109				5.545	3.327
	1.109				2.218	4.436
	2.218				3.327	2.218
	1.109				1.109	2.218
	1.109				7.763	4.436
	3.327				8.872	5.545
					6.654	5.545
					7.763	6.654
					4.436	9.981
					8.872	7.763
					3.327	1.109
					8.872	2.218
					5.545	1.109
					4.436	1.109
					1.109	5.545
					1.109	5.545
					2.218	4.436
					4.436	1.109
					1.109	3.327
					5.545	5.545
					5.545	1.109
					1.109	3.327
					4.436	5.545
					2.218	3.327
					1.109	1.109
					1.109	2.218
					3.327	7.763
					2.218	1.109
					1.109	4.436
					1.109	1.109
					2.218	2.218
					16.635	6.654
					11.09	1.109
					7.763	9.981
					8.872	5.545
					8.872	4.436
					5.545	5.545
					4.436	7.763
					5.545	5.545
					6.654	8.872
					9.981	6.654
					6.654	4.436
					8.872	2.218
					1.109	3.327
					2.218	1.109
					2.218	4.436
					1.109	3.327
					4.436	2.218
					3.327	5.545
					4.436	3.327
					5.545	1.109
					5.545	2.218
					7.763	1.109
					4.436	1.109
					5.545	1.109
					4.436	5.545
					14.417	3.327
					5.545	4.436
					9.981	3.327
					8.872	3.327
					5.545	1.109
					5.545	3.327
					4.436	1.109
					11.09	1.109
					3.327	2.218
					6.654	1.109
					8.872	4.436
					8.872	7.763
					6.654	1.109
					6.654	6.654
					8.872	5.545
					6.654	7.763
					5.545	4.436
					13.308	5.545
					3.327	8.872
					9.981	4.436
					4.436	4.436
					6.654	4.436
					6.654	3.327
					11.09	6.654
					4.436	8.872
					4.436	8.872
					5.545	8.872
					2.218	6.654
					6.654	8.872
					3.327	2.218
					3.327	5.545
					1.109	4.436
					1.109	4.436
					5.545	2.218
					6.654	4.436
					2.218	1.109
					5.545	2.218
					1.109	2.218
					4.436	6.654
					3.327	4.436
					4.436	4.436
					1.109	5.545
					6.654	7.763
					1.109	3.327
					2.218	1.109
					13.308	2.218
					12.199	1.109
					7.763	1.109
					3.327	2.218
					3.327	5.545
					9.981	3.327
					2.218	4.436
					2.218	3.327
					4.436	1.109
					1.109	1.109
					1.109	3.327
					2.218	8.872
					3.327	2.218
					9.981	1.109
					6.654	1.109
					3.327	3.327
					2.218	3.327
					4.436	6.654
					2.218	3.327
					5.545	3.327
					8.872	8.872
					11.09	2.218
					8.872	3.327
					4.436	5.545
					5.545	11.09
					9.981	2.218
					2.218	1.109
					8.872	1.109
					4.436	3.327
					6.654	1.109
					1.109	4.436
					2.218	11.09
					1.109	4.436
					2.218	6.654
					4.436	4.436
					1.109	2.218
					1.109	4.436
					2.218	1.109
					2.218	6.654
					1.109	6.654
					1.109	3.327
					5.545	7.763
					1.109	11.09
					6.654	8.872
					2.218	6.654
					3.327	8.872
					4.436	9.981
					8.872	11.09
					5.545	12.199
					3.327	7.763
					3.327	5.545
					6.654	5.545
					5.545	2.218
					8.872	5.545
					6.654	1.109
					13.308	1.109
					13.308	4.436
					9.981	2.218
					7.763	1.109
					13.308	1.109
					3.327	1.109
					6.654	9.981
					1.109	3.327
					1.109	1.109
					1.109	2.218
					1.109	6.654
					4.436	3.327
					2.218	3.327
					2.218	3.327
					1.109	4.436
					2.218	4.436
					2.218	4.436
					4.436	7.763
					2.218	5.545
					2.218	5.545
					5.545	5.545
					1.109	3.327
					3.327	6.654
					4.436	4.436
					1.109	2.218
					4.436	2.218
					3.327	8.872
					4.436	2.218
					1.109	3.327
					5.545	2.218
					8.872	3.327
					5.545	2.218
					9.981	3.327
					11.09	4.436
					11.09	1.109
					5.545	4.436
					4.436	1.109
					1.109	4.436
					1.109	1.109
					3.327	2.218
					3.327	3.327
					5.545	2.218
					5.545	2.218
					1.109	1.109
					3.327	3.327
					6.654	1.109
					8.872	4.436
					1.109	1.109
					2.218	1.109
					1.109	1.109
					2.218	1.109
					1.109	1.109
					3.327	1.109
					3.327	1.109
					6.654	1.109
					4.436	1.109
					4.436	2.218
					5.545	1.109
					6.654	5.545
					3.327	3.327
					6.654	3.327
					5.545	1.109
					8.872	5.545
					9.981	8.872
					8.872	5.545
					8.872	5.545
					6.654	4.436
					2.218	2.218
					9.981	2.218
					3.327	6.654
					1.109	3.327
					1.109	5.545
					5.545	4.436
					3.327	8.872
					4.436	1.109
					4.436	1.109
					5.545	1.109
					8.872	1.109
					5.545	1.109
					5.545	1.109
					2.218	1.109
					1.109	1.109
					1.109	1.109
					2.218	1.109
					4.436	2.218
					3.327	1.109
					4.436	5.545
					4.436	6.654
					5.545	9.981
					8.872	2.218
					5.545	2.218
					2.218	4.436
					1.109	2.218
					1.109	6.654
					1.109	1.109
					2.218	3.327
					4.436	1.109
					1.109	1.109
					9.981	2.218
					3.327	1.109
					2.218	2.218
					1.109	2.218
					1.109	3.327
					1.109	2.218
					1.109	4.436
					1.109	1.109
					6.654	1.109
					1.109	4.436
					5.545	2.218
					7.763	2.218
					2.218	2.218
					2.218	2.218
					4.436	2.218
					1.109	2.218
					4.436	1.109
					2.218	4.436
					3.327	2.218
					1.109	4.436
					1.109	5.545
					4.436	1.109
					2.218	2.218
					1.109	1.109
					1.109	1.109
					4.436	3.327
					5.545	9.981
					2.218	1.109
					2.218	1.109
					1.109	1.109
					7.763	1.109
					2.218	8.872
					2.218	1.109
					11.09	1.109
					5.545	1.109
					6.654	1.109
					8.872	1.109
					8.872	1.109
					11.09	2.218
					6.654	4.436
					6.654	2.218
					6.654	1.109
					7.763	3.327
					4.436	1.109
					5.545	1.109
					6.654	1.109
					6.654	3.327
					5.545	3.327
					7.763	2.218
					6.654	1.109
					6.654	1.109
					7.763	1.109
					3.327	3.327
					8.872	2.218
					1.109	3.327
					1.109	5.545
					2.218	5.545
					1.109	6.654
					1.109	4.436
					3.327	1.109
					1.109	1.109
					5.545	1.109
					1.109	1.109
					1.109	4.436
					1.109	2.218
					2.218	2.218
					1.109	1.109
					2.218	1.109
					5.545	1.109
					1.109	2.218
					6.654	2.218
					7.763	8.872
					5.545	9.981
					12.199	13.308
						6.654
						7.763
						8.872
						5.545
						4.436
						6.654
						1.109
						1.109
						1.109
						1.109
						1.109
						1.109
						3.327
						1.109
						4.436
						1.109
						1.109
						1.109
						1.109
						2.218
						2.218
						1.109
						1.109
						1.109
						1.109
						4.436
						1.109
						1.109
						1.109
						1.109
						1.109
						1.109
						1.109
						2.218
						1.109
						2.218
						1.109
						2.218
						2.218
						1.109
						2.218
						2.218
						3.327
						1.109
						1.109
						2.218
						1.109
						1.109
						5.545
						4.436
						1.109
						1.109
						12.199
						1.109
						3.327
						1.109
						2.218
						4.436
						1.109
						7.763
						4.436
						5.545
						4.436
						2.218
						5.545
						2.218
						4.436
						2.218
						3.327
						2.218
						4.436
						2.218
						7.763
						6.654
						1.109
						2.218
						2.218
						1.109
						3.327
						3.327
						1.109
						5.545
						1.109
						3.327
						1.109
						3.327
						2.218
						2.218
						8.872
						3.327
						4.436
						16.635
						2.218
						1.109
						1.109
						2.218
						2.218
						2.218
						3.327
						1.109
						2.218
						1.109
						2.218
						1.109
						1.109
						1.109
						1.109
						2.218
						1.109
						4.436
						1.109
						1.109
						2.218
						1.109
						1.109
						1.109
						1.109
						2.218
						1.109
						1.109
						1.109
						6.654
						5.545
						8.872
						13.308
						8.872
						8.872
						13.308
						13.308
						1.109
						2.218
						9.981
						2.218
						1.109
						2.218
						1.109
						2.218
						1.109
						3.327
						5.545
						4.436
						2.218
						2.218
						1.109
						1.109
						2.218
						1.109
						1.109
						1.109
						2.218
						3.327
						2.218
						2.218
						1.109
						3.327
						4.436
						1.109
						3.327
						2.218
						4.436
						5.545
						5.545
						3.327
						5.545
						13.308
						1.109
						3.327
						1.109
						1.109
						1.109
						3.327
						1.109
						1.109
						1.109
						1.109
						6.654
						3.327
						3.327
						4.436
						2.218
						5.545
						8.872
						12.199
						1.109
						1.109
						2.218
						4.436
						5.545
						4.436
						1.109
						2.218
						2.218
						1.109
						3.327
						1.109
						1.109
						1.109
						1.109
						1.109
						1.109
						1.109
						3.327
						3.327
						2.218
						3.327
						5.545
						6.654
						4.436
						3.327
						4.436
						2.218
						1.109
						3.327
						3.327
						1.109
						2.218
						5.545
						3.327
						2.218
						3.327
						4.436

[truncated: 1 more sheets: SP Fig 8]
